# Supplementary material for: Heterogeneity of rock-hosted microbial communities in a serpentinizing aquifer of the Coast Range Ophiolite
Source: Front Microbiol. 2025 Mar 7;16:1504241. doi: 10.3389/fmicb.2025.1504241 (PMC11926711; doi:10.3389/fmicb.2025.1504241)
Supplement: Supplementary file 1 [file Table_1.XLSX]

## Sheet: Sheet1
Table S1:	Biogeochemical parameters of core samples
Sample ID	Depth	Mineralogy	Mean TOC	SD	Mean TOC d13C/12C	SD d13C/12C	Mean TC	SD	Mean TC d13C/12C	SD d13C/12C
	m		wt%	wt%	‰ vs VPDB	‰ vs VPDB	wt%	wt%	‰ vs VPDB	‰ vs VPDB
CSW soil 1	<0.1	serpentine soil	7.6308	0.329931	-24.7395	0.3885
CSW soil 2	<0.1	serpentine soil	7.90205	1.15798	-25.2595	0.0835
CSW soil 3	<0.1	serpentine soil	6.93353	1.90689	-24.53	0.132
CSW16	15.68	Serpentine, minor unknown phyllosilicate	0.00499365	0.00239247	-24.9792	1.58667	0.06	0.005	-10.79	0.18
CSW10	19.06	Unknown phyllosilicate, chlorite	0.0484553	0.00695438	-25.1243	1.23368	0.18	0.02	-21.63	0.01
CSW14	25.6	pure serpentine minerals	0.00534405	0.00315181	-25.178	1.73076	0.43		-9.3	0
CSW22	28.5	serpentine, saponite, minor actinolite, talc	0.00408166	0.00242638	-26.429	1.24456	0.68	0.09	-7.33	0.11
CSW24	29.5	chlorite, actinolite, minor saponite, unknown minerals	0.0040346	6.54286e-05	-27.3262	0.561228	0.06	0.02	-7.35	2.12
QV1 soil 1	<0.1	serpentine soil	3.2436	0.947313	-26.19	0.24
QV1 soil 2	<0.1	serpentine soil	3.32672	0.538748	-25.947
QV1 soil3	<0.1	serpentine soil	4.62166	0.577815	-26.0683	0.316323
QV7	6.5	pure serpentine minerals	0.0156706	0.000918923	-24.249	0.0763675
QV11	9.735	pure serpentine minerals	0.00504663	0.00159293	-25.3573	1.25101	0.02	0.0002	-13.63	0.05
QV13	15.735	pure serpentine minerals	0.00479656	0.00197345	-25.913	0	0.04	0.01	-10.69	0
QV18	20.83	Mostly saponite, trace clinochlore, no serpentine	0.164897	0.0803442	-24.161	0.320376	0.68	0.01	-16.15	0.14
QV21	22.165	Nearly pure serpentine, minor unknown minerals	0.0064022	0.00652222	-24.5292	0.365399	0.11	0.01	-9.18	0.35
QV30	30.83	Quartz, albite, trace unknown phyllosilicates	0.0346595	0.0351553	-24.393	0.277097	1.03	0.02	-21.26	0.01
QV42	43.335	pure serpentine minerals	0.00362817	0.00181773	-24.7805	0.1675	0.05	0.001	-13.44	1.5
			TOC/13C values in red font were slightly below the detection threshold typically used for high-precision reporting.
