# Supplementary material for: Heterogeneity of rock-hosted microbial communities in a serpentinizing aquifer of the Coast Range Ophiolite
Source: Front Microbiol. 2025 Mar 7;16:1504241. doi: 10.3389/fmicb.2025.1504241 (PMC11926711; doi:10.3389/fmicb.2025.1504241)
Supplement: Supplementary file 2 [file Table_2.XLSX]

## Sheet: Sheet1
Table S2 - Primers used for qPCR and sequencing in study
Analysis	Domain	Primer Name	Primer Sequence	Reference	Note
qPCR	Bacteria	967F-PP	CNACGCGAAGAACCTTANC	Huber et al 2007	equimolar pool
		967F-UC1	CAACGCGAAAAACCTTACC
		967F-UC2	CAACGCGCAGAACCTTACC
		967F-UC3	ATACGCGARGAACCTTACC
		967F-AQ	CTAACCGANGAACCTYACC
		1046R	CGACAGCCATGCANCACCT	Sogin et al 2006	equimolar pool
		1046R-PP	CGACAACCATGCANCACCT	Huber et al 2007
		1046R-AQ1	CGACGGCCATGCANCACCT
		1046R-AQ2	CGACGACCATGCANCACCT
	Archaea	958arcF	AATTGGANTCAACGCCGG	Huber et al 2007
		1048arcR-major	CGRCGGCCATGCACCWC		equimolar pool
		1048arcR-minor	CGRCRGCCATGYACCWC
16S rRNA amplicon sequencing via Illumina	Bacteria	518F	CCAGCAGCYGCGGTAAN	Marteinsson et al 2013
		1064R	CGACRRCCATGCANCACCT	Huber et al 2007
	Archaea	517F	GCCTAAAGCATCCGTAGC	Topçuoglu et al 2016	equimolar pool
			GCCTAAARCGTYCGTAGC
			GTCTAAAGGGTCYGTAGC
			GCTTAAAGNGTYCGTAGC
		1048R	CGRCRGCCATGYACCWC	Huber et al 2007
Huber JA et al. (2007). Microbial Population Structures in the Deep Marine Biosphere. Science 318:97-100.DOI:10.1126/science.1146689
Sogin ML et al. (2006). Microbial diversity in the deep sea and the underexplored “rare biosphere”. Proc. Natl. Acad. Sci. U.S.A. 103(32):12115-12120, https://doi.org/10.1073/pnas.0605127103
Marteinsson T et al. (2013). Microbial communities in the subglacial waters of the Vatnajökull ice cap, Iceland. ISME J 7:27–437. https://doi.org/10.1038/ismej.2012.97
Topçuoğlu BD et al. (2016). Hydrogen Limitation and Syntrophic Growth among Natural Assemblages of Thermophilic Methanogens at Deep-sea Hydrothermal Vents. Front Microbiol. 7. doi: 10.3389/fmicb.2016.01240
