# Supplementary material for: Heterogeneity of rock-hosted microbial communities in a serpentinizing aquifer of the Coast Range Ophiolite
Source: Front Microbiol. 2025 Mar 7;16:1504241. doi: 10.3389/fmicb.2025.1504241 (PMC11926711; doi:10.3389/fmicb.2025.1504241)
Supplement: Supplementary file 4 [file Table_4.XLSX]

## Sheet: Final Table
Table S4 - Previously reported serpentinite soil microbes
Domain	Phylum	Class	Order	Family	Genus	Refs
Bacteria	Abditibacteriota					Grauve & Eskelinen 2017
	Acidobacteriota	Acidobacteria				Gremion et al 2003; Oline 2006; Grauve & Eskelinen 2017; Mattarozzi et al, 2017; Solano-Arguedas et al, 2022
		Blastocatellia				Solano-Arguedas et al, 2022
		Holophagae				Solano-Arguedas et al, 2022
		Terriglobia	Terriglobales	Acidobacteriaceae	Acidobacterium	Idris et al 2004; Megroni et al 2004
		Thermoanaerobaculia				Solano-Arguedas et al, 2022
		Vicinamibacteria				Solano-Arguedas et al, 2022
	Actinomycetota	Acidimicrobiia	Acidimicrobiales			Grauve & Eskelinen 2017
						Gremion et al 2003; Oline 2006; Mattarozzi et al, 2017; Visioli et al, 2019; Solano-Arguedas et al, 2022
		Actinomycetes	Actinomycetales			Grauve & Eskelinen 2017
			Corinebacteriales			Mattarozzi et al, 2017
			Geodermatophilales	Geodermatophilaceae		Visioli et al, 2019
			Kitasatosporales	Streptomycetaceae	Streptomyces	Saintpierre et al 2003; Megroni et al 2004
			Micrococcales	Micrococcaceae	Arthrobacter	Abou-Shanab et al, 2007; Turgay et al, 2011
					Glutamicibacter	Turgay et al, 2011
					Kocuria	Turgay et al, 2011
					Microbacterium	Idris et al, 2004; Barzanti et al, 2007; Turgay et al, 2011; Mattarozzi et al, 2017
					Micrococcus	Abou-Shanab et al, 2007; Turgay et al, 2011
					Paenarthrobacter	Turgay et al, 2011
					Pseudarthrobacter	Turgay et al, 2011
						Megroni et al 2004
				Microbacteriaceae	Curtobacterium	Idris et al, 2004; Barzanti et al, 2007
					Leifsonia	Barzanti et al, 2007; Abou-Shanab et al, 2007
					Okibacterium	Idris et al, 2004
						Grauve & Eskelinen 2017
			Micromonosporales	Micromonosporaceae		Visioli et al, 2019
			Mycobacteriales	Nocardiaceae	Rhododoccus	Idris et al, 2004
			Mycobacteriales	Mycobacteriaceae		Visioli et al, 2019
			Propionibacteriales	Nocardioidaceae	Nocardioides	Mattarozzi et al, 2017
			Propionibacteriales	Nocardioidaceae	Pimelobacter	Abou-Shanab et al, 2007
			Pseudonocardiales	Pseudonocardiaceae		Visioli et al, 2019
		Candidate MB-A2-108				Solano-Arguedas et al 2022
		Rubrobacteria	Rubrobacterales	Rubrobacteraceae	Rubrobacter	Mattarozzi et al, 2017
			Rubrobacterales	Rubrobacteriaceae		Visioli et al, 2019
			Rubrobacterales			Grauve & Eskelinen 2017
						Idris et al, 2004
		Thermoleophilia	Solirubrobacterales	Conexibacteraceae	Conexibacter	Mattarozzi et al, 2017
						Solano-Arguedas et al 2022
	Aminicenantes					Oline 2006
	Armatimonadota	Fimbriimonadia				Solano-Arguedas et al 2022
		Chthonomonadetes				Solano-Arguedas et al 2022
		Armatimonadetes				Gremion et al, 2003; Solano-Arguedas et al, 2022
	Bacillota	Bacilli	Bacillales	Bacillaceae	Bacillus	Megroni et al 2004; Barzanti et al, 2007; Pal et al 2007; Rajkumar et al, 2008; Ma et al, 2009; Can et al, 2011; Mattarozzi et al, 2017
		Bacilli	Bacillales	Bacillaceae	Neobacillus	Abou-Shanab et al, 2007
		Bacilli	Bacillales	Bacillaceae	Peribacillus	Abou-Shanab et al, 2007
		Bacilli	Bacillales	Bacillaceae	Priestia	Abou-Shanab et al, 2007; Can et al, 2011
		Bacilli	Bacillales	Paenibacillaceae	Paenibacillus	Megroni et al 2004; Barzanti et al, 2007; Abou-Shanab et al, 2007
		Bacilli	Bacillales	Staphylococcaceae	Staphylococcus	Barzanti et al, 2007; Can et al, 2011
		Bacilli	Bacillales			Megroni et al 2004
		Clostridia	Eubacteriales	Desulfitobacteriaceae	Desulfitobacterium	Mattarozzi et al, 2017
		Clostridia				Solano-Arguedas et al, 2022
						Gremion et al 2003; Mattarozzi et al, 2017; Visioli et al, 2019
	Bacteroidota	Bacteroidia				Grauve & Eskelinen 2017
		Chitinophagia	Chitinophagales	Chitinophagaceae		Visioli et al, 2019
		Cytophagia	Cytophagales	Cytophagaceae		Visioli et al, 2019
		Flavobacteriia	Flavobacteriales	Weeksellaceae	Chryseobacterium	Mengoni et al, 2001
		Flavobacteriia	Flavobacteriales			Mattarozzi et al, 2017
		Saprospiria	Saprospirales	Saprospiraceae		Visioli et al, 2019
						Gremion et al 2003; Idris et al 2004; Megroni et al 2004; Oline 2006; Visioli et al, 2019
	Chlamydiota					Grauve & Eskelinen 2017
	Chlorobiota					Megroni et al 2004; Grauve & Eskelinen 2017
	Chloroflexi	Anaerolineae				Solano-Arguedas et al 2022
		Chloroflexia
		Dehalococcoidia
		Ktedonobacteria
						Visioli et al, 2019; Mattarozzi et al, 2017; Solano-Arguedas et al, 2022
	Cyanobacteria	Cyanophyceae	Leptolyngbyales	Leptolyngbyaceae	Arthronema	Venter et al, 2018
		Cyanophyceae	Leptolyngbyales	Leptolyngbyaceae	Leptolyngbya
		Cyanophyceae	Nostocales	Aphanizomenonaceae	Dolichospermum
		Cyanophyceae	Nostocales	Calotrichaceae	Calothrix
		Cyanophyceae	Nostocales	Nostocaceae	Nostoc
		Cyanophyceae	Nostocales	Scytonemataceae	Brasilonema
		Cyanophyceae	Nostocales	Scytonemataceae	Scytonema
		Cyanophyceae	Oscillatoriales	Microcoleaceae	Planktothricoides
		Cyanophyceae	Oscillatoriales	Oscillatoriaceae	Oscillatoria
		Cyanophyceae	Oscillatoriales	Oscillatoriaceae	Phormidium
						Mattarozzi et al, 2017; Visioli et al, 2019; Solano-Arguedas et al, 2022
	Fibrobacterota	Fibrobacteria				Grauve & Eskelinen 2017
	GAL15					Solano-Arguedas et al 2022
	Gemmatimonadota	Longimicrobiia				Solano-Arguedas et al 2022
						Idris et al, 2004; Oline 2006; Mattarozzi et al, 2017; Visioli et al, 2019
	Ignavibacteriota	Ignavibacteria				Solano-Arguedas et al 2022
	Latescibacteria
	Methylomirabilota
	Nitrospirota	Nitrospiria	Nitrospirales	Nitrospiraceae	Nitrospira
						Grauve & Eskelinen 2017; Mattarozzi et al, 2017; Visioli et al, 2019
	Omnitrophota					Grauve & Eskelinen 2017
	Parcubacteria
	Planctomycetota	Planctomycetacia	Planctomycetales			Solano-Arguedas et al 2022
		Planctomycetes				Oline 2006,
		Phycisphaerae				Solano-Arguedas et al 2022
	Proteobacteria					Visioli et al, 2019
	Pseudomonadota	Acidithiobacillia	Acidithiobacillales	Acidithiobacillaceae	Acidithiobacillus	Mattarozzi et al, 2017
		Alphaproteobacteria	Caulobacterales	Caulobacteraceae	Caulobacter	Abou-Shanab et al, 2007
			Hyphomicrobiales	Devosiaceae	Devosia	Abou-Shanab et al, 2007
			Hyphomicrobiales	Methylobacteriaceae	Methylobacterium	Megroni et al 2004
			Hyphomicrobiales	Methylocystaceae	Methylosinus	Idris et al, 2004
			Hyphomicrobiales	Nitrobacteraceae	Bradyrhizobium	Seneviratne et al, 2016
			Hyphomicrobiales	Phyllobacteriaceae	Mesorhizobium	Abou-Shanab et al, 2007
			Hyphomicrobiales	Phyllobacteriaceae	Phyllobacterium	Mattarozzi et al, 2017
			Hyphomicrobiales	Rhizobiaceae	Neorhizobium	Abou-Shanab et al, 2007
			Hyphomicrobiales	Rhizobiaceae	Rhizobium	Megroni et al 2004
			Hyphomicrobiales	Rhizobiaceae	Sinorhizobium	Megroni et al 2004
			Hyphomicrobiales	Rhizobiaceae		Mattarozzi et al, 2017
			Hyphomicrobiales	Xanthobacteraceae	Xanthobacter	Turgay et al, 2011
			Rhodospirillales	Azospirillaceae	Azospirillum	Megroni et al 2004
			Sphingomonadales	Sphingomonadaceae	Sphingopyxis	Abou-Shanab et al, 2007
			Sphingomonadales	Sphingomonadaceae	Sphingomonas
			Sphingomonadales	Sphingomonadaceae	Novosphingobium
		Betaproteobacteria	Burkholderiales	Burkholderiaceae	Cupriavidus	Pal et al 2007
			Burkholderiales	Burkholderiaceae	Paraburkholderia	Idris et al, 2004
			Burkholderiales	Comamonadaceae	Acidovorax	Abou-Shanab et al, 2007
			Burkholderiales	Comamonadaceae	Paracidovorax
			Burkholderiales	Comamonadaceae	Variovorax
			Burkholderiales	Oxalobacteraceae	Duganella
			Burkholderiales	Oxalobacteraceae	Massilia
		Deltaproteobacteria				Grauve & Eskelinen 2017
		Gammaproteobacteria	Enterobacteriales			Mattarozzi et al, 2017
			Moraxellales	Moraxellaceae	Acinetobacter	Ma et al, 2009
			Moraxellales	Moraxellaceae	Psychrobacter	Ma et al, 2009
			Pseudomonadales	Pseudomonacaeae	Pseudomonas	Idris et al, 2004
			Xanthomonadales	Xanthomonadaceae	Pseudoxanthomonas	Abou-Shanab et al, 2007
			Xanthomonadales	Xanthomonadaceae	Stenotrophomonas	Abou-Shanab et al, 2007
			Xanthomonadales	Xanthomonadaceae	Xanthomonas	Abou-Shanab et al, 2007
	Rokubacteria					Solano-Arguedas et al 2022
	Saccharibacteria					Oline 2006
	Sumerlaeota					Solano-Arguedas et al 2022
	Tectomicrobia					Solano-Arguedas et al 2022
	Thermoleophilia	Thermoleophilia	Solirubrobacterales	Solirubrobacteraceae	Solirubrobacter	Mattarozzi et al, 2017
	Thermotogota	Thermotogae				Solano-Arguedas et al 2022
	Verrucomicrobia					Megroni et al 2004
Archaea	Euryarchaeota					Grauve & Eskelinen 2017; Solano-Arguedas et al 2022
	Nitrososphaeria					Solano-Arguedas et al 2022
	Parvarchaeota					Grauve & Eskelinen 2017
	Thaumarchaeota					Solano-Arguedas et al 2022
	Thermoproteota					Solano-Arguedas et al 2022
Abou-Shanab, R. A. I., van Berkum, P., & Angle, J. S. (2007). Heavy metal resistance and genotypic analysis of metal resistance genes in gram-positive and gram-negative bacteria present in Ni-rich serpentine soil and in the rhizosphere of Alyssum murale. Chemosphere, 68(2), 360–367. https://doi.org/10.1016/j.chemosphere.2006.12.051
Barzanti, R., Ozino, F., Bazzicalupo, M., Gabbrielli, R., Galardi, F., Gonnelli, C., & Mengoni, A. (2007). Isolation and Characterization of Endophytic Bacteria from the Nickel Hyperaccumulator Plant Alyssum bertolonii. Microbial Ecology, 53(2), 306–316. https://doi.org/10.1007/s00248-006-9164-3
Gravuer, K., & Eskelinen, A. (2017). Nutrient and Rainfall Additions Shift Phylogenetically Estimated Traits of Soil Microbial Communities. Frontiers in Microbiology, 8. https://doi.org/10.3389/fmicb.2017.01271
Gremion, F., Chatzinotas, A., & Harms, H. (n.d.). Comparative 16S rDNA and 16S rRNA sequence analysis indicates that Actinobacteria might be a dominant part of the metabolically active bacteria in heavy metal‐contaminated bulk and rhizosphere soil. Environmental Microbiology, 5(10), 896–907.
Idris, R., Trifonova, R., Puschenreiter, M., Wenzel, W. W., & Sessitsch, A. (2004). Bacterial Communities Associated with Flowering Plants of the Ni Hyperaccumulator Thlaspi goesingense. Applied and Environmental Microbiology, 70(5), 2667–2677. https://doi.org/10.1128/AEM.70.5.2667-2677.2004
Ma, Y., Rajkumar, M., & Freitas, H. (2009). Isolation and characterization of Ni mobilizing PGPB from serpentine soils and their potential in promoting plant growth and Ni accumulation by Brassica spp. Chemosphere, 75(6), 719–725. https://doi.org/10.1016/j.chemosphere.2009.01.056
Mattarozzi, M., Manfredi, M., Montanini, B., Gosetti, F., Sanangelantoni, A. M., Marengo, E., Careri, M., & Visioli, G. (2017). A metaproteomic approach dissecting major bacterial functions in the rhizosphere of plants living in serpentine soil. Analytical and Bioanalytical Chemistry, 409(9), 2327–2339. https://doi.org/10.1007/s00216-016-0175-8
Mengoni, A., Barzanti, R., Gonnelli, C., Gabbrielli, R., & Bazzicalupo, M. (2001). Characterization of nickel‐resistant bacteria isolated from serpentine soil. Environmental Microbiology, 3(11), 691–698. https://doi.org/10.1046/j.1462-2920.2001.00243.x
Mengoni, A., Grassi, E., Barzanti, R., Biondi, E. G., Gonnelli, C., Kim, C. K., & Bazzicalupo, M. (2004). Genetic Diversity of Bacterial Communities of Serpentine Soil and of Rhizosphere of the Nickel-Hyperaccumulator Plant Alyssum bertolonii. Microbial Ecology, 48(2), 209–217. https://doi.org/10.1007/s00248-003-0149-1
Oline, D. K. (2006). Phylogenetic Comparisons of Bacterial Communities from Serpentine and Nonserpentine Soils. Applied and Environmental Microbiology, 72(11), 6965–6971. https://doi.org/10.1128/AEM.00690-06
Pal, A., Wauters, G., & Paul, A. K. (2007). Nickel tolerance and accumulation by bacteria from rhizosphere of nickel hyperaccumulators in serpentine soil ecosystem of Andaman, India. Plant and Soil, 293(1), 37–48. https://doi.org/10.1007/s11104-007-9195-7
Rajkumar, M., & Freitas, H. (2008). Effects of inoculation of plant-growth promoting bacteria on Ni uptake by Indian mustard. Bioresource Technology, 99(9), 3491–3498. https://doi.org/10.1016/j.biortech.2007.07.046
Saintpierre, D., Amir, H., Pineau, R., Sembiring, L., & Goodfellow, M. (2003). Streptomyces yatensis sp. Nov., a novel bioactive streptomycete isolated from a New-Caledonian ultramafic soil. Antonie van Leeuwenhoek, 83(1), 21–26. https://doi.org/10.1023/A:1022906325397
Seneviratne, M., Madawala, S., & Vithanage, M. (2016). Heavy Metal Uptake and Tolerance Mechanisms of Serpentine Flora: Implications for Phytoremediation. In A. A. Ansari, S. S. Gill, R. Gill, G. R. Lanza, & L. Newman (Eds.), Phytoremediation: Management of Environmental Contaminants, Volume 3 (pp. 439–452). Springer International Publishing. https://doi.org/10.1007/978-3-319-40148-5_15
Solano-Arguedas, A. F., Boothman, C., Newsome, L., Pattrick, R. A. D., Arguedas-Quesada, D., Robinson, C. H., & Lloyd, J. R. (2022). Geochemistry and microbiology of tropical serpentine soils in the Santa Elena Ophiolite, a landscape-biogeographical approach. Geochemical Transactions, 23(1), 2. https://doi.org/10.1186/s12932-022-00079-5
Turgay, O. C., Görmez, A., & Bilen, S. (2012). Isolation and characterization of metal resistant-tolerant rhizosphere bacteria from the serpentine soils in Turkey. Environmental Monitoring and Assessment, 184(1), 515–526. https://doi.org/10.1007/s10661-011-1984-z
Venter, A., Siebert, S., Rajakaruna, N., Barnard, S., Levanets, A., Ismail, A., Allam, M., Peterson, B., & Sanko, T. (2018). Biological crusts of serpentine and non‐serpentine soils from the Barberton Greenstone Belt of South Africa. Ecological Research, 33(3), 629–640. https://doi.org/10.1007/s11284-017-1546-0
Visioli, G., Sanangelantoni, A. M., Conti, F. D., Bonati, B., Gardi, C., & Menta, C. (2019). Above and belowground biodiversity in adjacent and distinct serpentine soils. Applied Soil Ecology, 133, 98–103. https://doi.org/10.1016/j.apsoil.2018.09.013
