# Supplementary material for: Heterogeneity of rock-hosted microbial communities in a serpentinizing aquifer of the Coast Range Ophiolite
Source: Front Microbiol. 2025 Mar 7;16:1504241. doi: 10.3389/fmicb.2025.1504241 (PMC11926711; doi:10.3389/fmicb.2025.1504241)
Supplement: Supplementary file 5 [file Table_5.XLSX]

## Sheet: Sheet1
Table S5 - All core-enriched OTUs and taxonomic assignment (from SILVA v.138)
OTUs	Domain	Phylum	Class	Order	Family	Genus
Otu000228_A	Archaea	Aenigmarchaeota	Aenigmarchaeia	Aenigmarchaeales
Otu000313_A	Archaea	Aenigmarchaeota	Aenigmarchaeia	Aenigmarchaeales
Otu000318_A	Archaea	Aenigmarchaeota	Aenigmarchaeia	Aenigmarchaeales
Otu000437_A	Archaea	Aenigmarchaeota	Aenigmarchaeia	Aenigmarchaeales
Otu000442_A	Archaea	Aenigmarchaeota	Aenigmarchaeia	Aenigmarchaeales
Otu000305_A	Archaea	Asgardarchaeota	Lokiarchaeia		Methanoregulaceae
Otu000127_A	Archaea	Asgardarchaeota	Lokiarchaeia
Otu000188_A	Archaea	Asgardarchaeota	Lokiarchaeia
Otu000373_A	Archaea	Asgardarchaeota	Lokiarchaeia
Otu000397_A	Archaea	Asgardarchaeota	Lokiarchaeia
Otu000173_A	Archaea	Asgardarchaeota
Otu000246_A	Archaea	Asgardarchaeota
Otu000272_A	Archaea	Asgardarchaeota
Otu000039_A	Archaea	Crenarchaeota	Bathyarchaeia
Otu000041_A	Archaea	Crenarchaeota	Bathyarchaeia
Otu000045_A	Archaea	Crenarchaeota	Bathyarchaeia
Otu000047_A	Archaea	Crenarchaeota	Bathyarchaeia
Otu000055_A	Archaea	Crenarchaeota	Bathyarchaeia
Otu000056_A	Archaea	Crenarchaeota	Bathyarchaeia
Otu000060_A	Archaea	Crenarchaeota	Bathyarchaeia
Otu000061_A	Archaea	Crenarchaeota	Bathyarchaeia
Otu000064_A	Archaea	Crenarchaeota	Bathyarchaeia
Otu000066_A	Archaea	Crenarchaeota	Bathyarchaeia
Otu000078_A	Archaea	Crenarchaeota	Bathyarchaeia
Otu000086_A	Archaea	Crenarchaeota	Bathyarchaeia
Otu000090_A	Archaea	Crenarchaeota	Bathyarchaeia
Otu000092_A	Archaea	Crenarchaeota	Bathyarchaeia
Otu000099_A	Archaea	Crenarchaeota	Bathyarchaeia
Otu000100_A	Archaea	Crenarchaeota	Bathyarchaeia
Otu000109_A	Archaea	Crenarchaeota	Bathyarchaeia
Otu000111_A	Archaea	Crenarchaeota	Bathyarchaeia
Otu000122_A	Archaea	Crenarchaeota	Bathyarchaeia
Otu000131_A	Archaea	Crenarchaeota	Bathyarchaeia
Otu000141_A	Archaea	Crenarchaeota	Bathyarchaeia
Otu000144_A	Archaea	Crenarchaeota	Bathyarchaeia
Otu000148_A	Archaea	Crenarchaeota	Bathyarchaeia
Otu000157_A	Archaea	Crenarchaeota	Bathyarchaeia
Otu000158_A	Archaea	Crenarchaeota	Bathyarchaeia
Otu000161_A	Archaea	Crenarchaeota	Bathyarchaeia
Otu000164_A	Archaea	Crenarchaeota	Bathyarchaeia
Otu000165_A	Archaea	Crenarchaeota	Bathyarchaeia
Otu000166_A	Archaea	Crenarchaeota	Bathyarchaeia
Otu000167_A	Archaea	Crenarchaeota	Bathyarchaeia
Otu000175_A	Archaea	Crenarchaeota	Bathyarchaeia
Otu000182_A	Archaea	Crenarchaeota	Bathyarchaeia
Otu000190_A	Archaea	Crenarchaeota	Bathyarchaeia
Otu000192_A	Archaea	Crenarchaeota	Bathyarchaeia
Otu000196_A	Archaea	Crenarchaeota	Bathyarchaeia
Otu000207_A	Archaea	Crenarchaeota	Bathyarchaeia
Otu000210_A	Archaea	Crenarchaeota	Bathyarchaeia
Otu000213_A	Archaea	Crenarchaeota	Bathyarchaeia
Otu000214_A	Archaea	Crenarchaeota	Bathyarchaeia
Otu000216_A	Archaea	Crenarchaeota	Bathyarchaeia
Otu000221_A	Archaea	Crenarchaeota	Bathyarchaeia
Otu000223_A	Archaea	Crenarchaeota	Bathyarchaeia
Otu000225_A	Archaea	Crenarchaeota	Bathyarchaeia
Otu000232_A	Archaea	Crenarchaeota	Bathyarchaeia
Otu000241_A	Archaea	Crenarchaeota	Bathyarchaeia
Otu000245_A	Archaea	Crenarchaeota	Bathyarchaeia
Otu000248_A	Archaea	Crenarchaeota	Bathyarchaeia
Otu000251_A	Archaea	Crenarchaeota	Bathyarchaeia
Otu000255_A	Archaea	Crenarchaeota	Bathyarchaeia
Otu000258_A	Archaea	Crenarchaeota	Bathyarchaeia
Otu000259_A	Archaea	Crenarchaeota	Bathyarchaeia
Otu000263_A	Archaea	Crenarchaeota	Bathyarchaeia
Otu000264_A	Archaea	Crenarchaeota	Bathyarchaeia
Otu000269_A	Archaea	Crenarchaeota	Bathyarchaeia
Otu000271_A	Archaea	Crenarchaeota	Bathyarchaeia
Otu000281_A	Archaea	Crenarchaeota	Bathyarchaeia
Otu000284_A	Archaea	Crenarchaeota	Bathyarchaeia
Otu000285_A	Archaea	Crenarchaeota	Bathyarchaeia
Otu000291_A	Archaea	Crenarchaeota	Bathyarchaeia
Otu000297_A	Archaea	Crenarchaeota	Bathyarchaeia
Otu000308_A	Archaea	Crenarchaeota	Bathyarchaeia
Otu000309_A	Archaea	Crenarchaeota	Bathyarchaeia
Otu000314_A	Archaea	Crenarchaeota	Bathyarchaeia
Otu000316_A	Archaea	Crenarchaeota	Bathyarchaeia
Otu000317_A	Archaea	Crenarchaeota	Bathyarchaeia
Otu000320_A	Archaea	Crenarchaeota	Bathyarchaeia
Otu000322_A	Archaea	Crenarchaeota	Bathyarchaeia
Otu000324_A	Archaea	Crenarchaeota	Bathyarchaeia
Otu000327_A	Archaea	Crenarchaeota	Bathyarchaeia
Otu000340_A	Archaea	Crenarchaeota	Bathyarchaeia
Otu000342_A	Archaea	Crenarchaeota	Bathyarchaeia
Otu000349_A	Archaea	Crenarchaeota	Bathyarchaeia
Otu000351_A	Archaea	Crenarchaeota	Bathyarchaeia
Otu000354_A	Archaea	Crenarchaeota	Bathyarchaeia
Otu000358_A	Archaea	Crenarchaeota	Bathyarchaeia
Otu000360_A	Archaea	Crenarchaeota	Bathyarchaeia
Otu000361_A	Archaea	Crenarchaeota	Bathyarchaeia
Otu000366_A	Archaea	Crenarchaeota	Bathyarchaeia
Otu000370_A	Archaea	Crenarchaeota	Bathyarchaeia
Otu000371_A	Archaea	Crenarchaeota	Bathyarchaeia
Otu000379_A	Archaea	Crenarchaeota	Bathyarchaeia
Otu000389_A	Archaea	Crenarchaeota	Bathyarchaeia
Otu000396_A	Archaea	Crenarchaeota	Bathyarchaeia
Otu000399_A	Archaea	Crenarchaeota	Bathyarchaeia
Otu000403_A	Archaea	Crenarchaeota	Bathyarchaeia
Otu000404_A	Archaea	Crenarchaeota	Bathyarchaeia
Otu000408_A	Archaea	Crenarchaeota	Bathyarchaeia
Otu000413_A	Archaea	Crenarchaeota	Bathyarchaeia
Otu000425_A	Archaea	Crenarchaeota	Bathyarchaeia
Otu000429_A	Archaea	Crenarchaeota	Bathyarchaeia
Otu000431_A	Archaea	Crenarchaeota	Bathyarchaeia
Otu000436_A	Archaea	Crenarchaeota	Bathyarchaeia
Otu000439_A	Archaea	Crenarchaeota	Bathyarchaeia
Otu000440_A	Archaea	Crenarchaeota	Bathyarchaeia
Otu000445_A	Archaea	Crenarchaeota	Bathyarchaeia
Otu000451_A	Archaea	Crenarchaeota	Bathyarchaeia
Otu000457_A	Archaea	Crenarchaeota	Bathyarchaeia
Otu000460_A	Archaea	Crenarchaeota	Bathyarchaeia
Otu000462_A	Archaea	Crenarchaeota	Bathyarchaeia
Otu000480_A	Archaea	Crenarchaeota	Bathyarchaeia
Otu000535_A	Archaea	Crenarchaeota	Bathyarchaeia
Otu000556_A	Archaea	Crenarchaeota	Bathyarchaeia
Otu000200_A	Archaea	Crenarchaeota	Nitrososphaeria	Group_1.1c
Otu000052_A	Archaea	Crenarchaeota	Nitrososphaeria	Marine_Benthic_Group_A
Otu000222_A	Archaea	Crenarchaeota	Nitrososphaeria	Nitrosopumilales	Nitrosopumilaceae	Candidatus_Nitrosopumilus
Otu000325_A	Archaea	Crenarchaeota	Nitrososphaeria	Nitrosopumilales	Nitrosopumilaceae	Candidatus_Nitrosopumilus
Otu000410_A	Archaea	Crenarchaeota	Nitrososphaeria	Nitrosopumilales	Nitrosopumilaceae	Candidatus_Nitrosopumilus
Otu000573_A	Archaea	Crenarchaeota	Nitrososphaeria	Nitrosopumilales	Nitrosopumilaceae	Candidatus_Nitrosopumilus
Otu000491_A	Archaea	Crenarchaeota	Nitrososphaeria	Nitrosopumilales	Nitrosopumilaceae	Candidatus_Nitrosotenuis
Otu000084_A	Archaea	Crenarchaeota	Nitrososphaeria	Nitrosopumilales	Nitrosopumilaceae	Nitrosarchaeum
Otu000142_A	Archaea	Crenarchaeota	Nitrososphaeria	Nitrosopumilales	Nitrosopumilaceae
Otu000253_A	Archaea	Crenarchaeota	Nitrososphaeria	Nitrosopumilales	Nitrosopumilaceae
Otu000386_A	Archaea	Crenarchaeota	Nitrososphaeria	Nitrosopumilales	Nitrosopumilaceae
Otu000063_A	Archaea	Crenarchaeota	Nitrososphaeria	Nitrososphaerales	Nitrososphaeraceae	Candidatus_Nitrososphaera
Otu000093_A	Archaea	Crenarchaeota	Nitrososphaeria	Nitrososphaerales	Nitrososphaeraceae	Candidatus_Nitrososphaera
Otu000117_A	Archaea	Crenarchaeota	Nitrososphaeria	Nitrososphaerales	Nitrososphaeraceae	Candidatus_Nitrososphaera
Otu000177_A	Archaea	Crenarchaeota	Nitrososphaeria	Nitrososphaerales	Nitrososphaeraceae	Candidatus_Nitrososphaera
Otu000171_A	Archaea	Crenarchaeota	Nitrososphaeria	Nitrososphaerales	Nitrososphaeraceae
Otu000240_A	Archaea	Crenarchaeota	Nitrososphaeria	Nitrososphaerales	Nitrososphaeraceae
Otu000033_A	Archaea	Crenarchaeota	Nitrososphaeria
Otu000074_A	Archaea	Crenarchaeota	Nitrososphaeria
Otu000085_A	Archaea	Crenarchaeota	Nitrososphaeria
Otu000098_A	Archaea	Crenarchaeota	Nitrososphaeria
Otu000135_A	Archaea	Crenarchaeota	Nitrososphaeria
Otu000203_A	Archaea	Crenarchaeota	Nitrososphaeria
Otu000256_A	Archaea	Crenarchaeota	Nitrososphaeria
Otu000257_A	Archaea	Crenarchaeota	Nitrososphaeria
Otu000273_A	Archaea	Crenarchaeota	Nitrososphaeria
Otu000292_A	Archaea	Crenarchaeota	Nitrososphaeria
Otu000329_A	Archaea	Crenarchaeota	Nitrososphaeria
Otu000335_A	Archaea	Crenarchaeota	Nitrososphaeria
Otu000365_A	Archaea	Crenarchaeota	Nitrososphaeria
Otu000368_A	Archaea	Crenarchaeota	Nitrososphaeria
Otu000435_A	Archaea	Crenarchaeota	Nitrososphaeria
Otu000411_A	Archaea	Crenarchaeota	Thermoprotei	Desulfurococcales	Pyrodictiaceae	Pyrodictium
Otu000336_A	Archaea	Crenarchaeota	Thermoprotei	Desulfurococcales
Otu000381_A	Archaea	Crenarchaeota	Thermoprotei
Otu000036_A	Archaea	Crenarchaeota
Otu000095_A	Archaea	Crenarchaeota
Otu000138_A	Archaea	Crenarchaeota
Otu000199_A	Archaea	Crenarchaeota
Otu000238_A	Archaea	Crenarchaeota
Otu000274_A	Archaea	Crenarchaeota
Otu000288_A	Archaea	Crenarchaeota
Otu000372_A	Archaea	Crenarchaeota
Otu000412_A	Archaea	Crenarchaeota
Otu000428_A	Archaea	Crenarchaeota
Otu000454_A	Archaea	Crenarchaeota
Otu000110_A	Archaea	Euryarchaeota	Methanobacteria	Methanobacteriales	Methanobacteriaceae	Methanobacterium
Otu000153_A	Archaea	Euryarchaeota	Methanobacteria	Methanobacteriales	Methanobacteriaceae	Methanobacterium
Otu000206_A	Archaea	Euryarchaeota	Methanobacteria	Methanobacteriales	Methanobacteriaceae	Methanobacterium
Otu000332_A	Archaea	Euryarchaeota	Methanobacteria	Methanobacteriales	Methanobacteriaceae	Methanobacterium
Otu000383_A	Archaea	Euryarchaeota	Methanobacteria	Methanobacteriales	Methanobacteriaceae	Methanobacterium
Otu000023_A	Archaea	Euryarchaeota	Methanococci	Methanococcales	Methanococcaceae	Methanothermococcus
Otu000261_A	Archaea	Euryarchaeota	Methanococci	Methanococcales	Methanococcaceae	Methanothermococcus
Otu000326_A	Archaea	Euryarchaeota	Methanococci	Methanococcales	Methanococcaceae	Methanothermococcus
Otu000395_A	Archaea	Euryarchaeota	Methanococci	Methanococcales	Methanococcaceae	Methanothermococcus
Otu000202_A	Archaea	Euryarchaeota	Methanococci	Methanococcales	Methanococcaceae	Methanotorris
Otu000050_A	Archaea	Euryarchaeota	Methanococci	Methanococcales	Methanococcaceae
Otu000133_A	Archaea	Euryarchaeota	Methanococci	Methanococcales	Methanococcaceae
Otu000219_A	Archaea	Euryarchaeota	Methanococci	Methanococcales	Methanococcaceae
Otu000341_A	Archaea	Euryarchaeota	Methanococci	Methanococcales	Methanococcaceae
Otu000356_A	Archaea	Euryarchaeota	Methanococci	Methanococcales	Methanococcaceae
Otu000044_A	Archaea	Euryarchaeota
Otu000303_A	Archaea	Halobacterota	Archaeoglobi	Archaeoglobales	Archaeoglobaceae	Archaeoglobus
Otu000343_A	Archaea	Halobacterota	Methanocellia	Methanocellales	Methanocellaceae	uster_I
Otu000353_A	Archaea	Halobacterota	Methanocellia	Methanocellales	Methanocellaceae
Otu000407_A	Archaea	Halobacterota	Methanocellia	Methanocellales	Methanocellaceae
Otu000149_A	Archaea	Halobacterota	Methanomicrobia	Methanomicrobiales	Methanoregulaceae	Methanoregula
Otu000367_A	Archaea	Halobacterota	Methanomicrobia	Methanomicrobiales	Methanoregulaceae
Otu000277_A	Archaea	Halobacterota	Methanomicrobia	Methanomicrobiales	Methanospirillaceae	Methanospirillum
Otu000290_A	Archaea	Halobacterota	Methanomicrobia	Methanomicrobiales	Methanospirillaceae	Methanospirillum
Otu000374_A	Archaea	Halobacterota	Methanomicrobia	Methanomicrobiales	Methanospirillaceae	Methanospirillum
Otu000298_A	Archaea	Halobacterota	Methanomicrobia	Methanomicrobiales
Otu000338_A	Archaea	Halobacterota	Methanosarcinia	Methanosarciniales	Methanoperedenaceae	Candidatus_Methanoperedens
Otu000028_A	Archaea	Halobacterota	Methanosarcinia	Methanosarciniales	Methanosaetaceae	Methanosaeta
Otu000115_A	Archaea	Halobacterota	Methanosarcinia	Methanosarciniales	Methanosaetaceae	Methanosaeta
Otu000119_A	Archaea	Halobacterota	Methanosarcinia	Methanosarciniales	Methanosaetaceae	Methanosaeta
Otu000121_A	Archaea	Halobacterota	Methanosarcinia	Methanosarciniales	Methanosaetaceae	Methanosaeta
Otu000151_A	Archaea	Halobacterota	Methanosarcinia	Methanosarciniales	Methanosaetaceae	Methanosaeta
Otu000208_A	Archaea	Halobacterota	Methanosarcinia	Methanosarciniales	Methanosaetaceae	Methanosaeta
Otu000247_A	Archaea	Halobacterota	Methanosarcinia	Methanosarciniales	Methanosaetaceae	Methanosaeta
Otu000282_A	Archaea	Halobacterota	Methanosarcinia	Methanosarciniales	Methanosaetaceae	Methanosaeta
Otu000289_A	Archaea	Halobacterota	Methanosarcinia	Methanosarciniales	Methanosaetaceae	Methanosaeta
Otu000331_A	Archaea	Halobacterota	Methanosarcinia	Methanosarciniales	Methanosaetaceae	Methanosaeta
Otu000337_A	Archaea	Halobacterota	Methanosarcinia	Methanosarciniales	Methanosaetaceae	Methanosaeta
Otu000369_A	Archaea	Halobacterota	Methanosarcinia	Methanosarciniales	Methanosaetaceae	Methanosaeta
Otu000380_A	Archaea	Halobacterota	Methanosarcinia	Methanosarciniales	Methanosaetaceae	Methanosaeta
Otu000388_A	Archaea	Halobacterota	Methanosarcinia	Methanosarciniales	Methanosaetaceae	Methanosaeta
Otu000392_A	Archaea	Halobacterota	Methanosarcinia	Methanosarciniales	Methanosaetaceae	Methanosaeta
Otu000409_A	Archaea	Halobacterota	Methanosarcinia	Methanosarciniales	Methanosaetaceae	Methanosaeta
Otu000417_A	Archaea	Halobacterota	Methanosarcinia	Methanosarciniales	Methanosaetaceae	Methanosaeta
Otu000438_A	Archaea	Halobacterota	Methanosarcinia	Methanosarciniales	Methanosaetaceae	Methanosaeta
Otu000441_A	Archaea	Halobacterota	Methanosarcinia	Methanosarciniales	Methanosaetaceae	Methanosaeta
Otu000185_A	Archaea	Halobacterota	Methanosarcinia	Methanosarciniales	Methanosarcinaceae	Methanohalophilus
Otu000422_A	Archaea	Halobacterota	Methanosarcinia	Methanosarciniales	Methanosarcinaceae	Methanolobus
Otu000072_A	Archaea	Halobacterota	Methanosarcinia	Methanosarciniales	Methanosarcinaceae	Methanomethylovorans
Otu000126_A	Archaea	Halobacterota	Methanosarcinia	Methanosarciniales	Methanosarcinaceae	Methanomethylovorans
Otu000220_A	Archaea	Halobacterota	Methanosarcinia	Methanosarciniales	Methanosarcinaceae	Methanomethylovorans
Otu000275_A	Archaea	Halobacterota	Methanosarcinia	Methanosarciniales	Methanosarcinaceae	Methanomethylovorans
Otu000037_A	Archaea	Halobacterota	Methanosarcinia	Methanosarciniales	Methanosarcinaceae	Methanosarcina
Otu000357_A	Archaea	Halobacterota	Methanosarcinia	Methanosarciniales	Methanosarcinaceae	Methanosarcina
Otu000401_A	Archaea	Halobacterota	Methanosarcinia	Methanosarciniales	Methanosarcinaceae	Methanosarcina
Otu000302_A	Archaea	Halobacterota	Methanosarcinia	Methanosarciniales	Syntrophoarchaeaceae
Otu000296_A	Archaea	Hydrothermarchaeota	Hydrothermarchaeia	Hydrothermarchaeales
Otu000312_A	Archaea	Hydrothermarchaeota	Hydrothermarchaeia	Hydrothermarchaeales
Otu000359_A	Archaea	Hydrothermarchaeota	Hydrothermarchaeia	Hydrothermarchaeales
Otu000236_A	Archaea	Nanoarchaeota	Nanoarchaeia	Woesearchaeales
Otu000278_A	Archaea	Nanoarchaeota	Nanoarchaeia	Woesearchaeales
Otu000355_A	Archaea	Nanoarchaeota	Nanoarchaeia	Woesearchaeales
Otu000299_A	Archaea	Thermoplasmatota	Thermoplasmata	JdFR-43
Otu000432_A	Archaea	Thermoplasmatota	Thermoplasmata	Marine_Benthic_Group_D_and_DHVEG-1
Otu000089_A	Archaea	Thermoplasmatota	Thermoplasmata	Methanomassiliicoccales	Methanomassiliicoccaceae
Otu000224_A	Archaea	Thermoplasmatota	Thermoplasmata	Methanomassiliicoccales	Methanomassiliicoccaceae
Otu000304_A	Archaea	Thermoplasmatota	Thermoplasmata	Methanomassiliicoccales	Methanomassiliicoccaceae
Otu000416_A	Archaea	Thermoplasmatota	Thermoplasmata	Methanomassiliicoccales	Methanomassiliicoccaceae
Otu000059_A	Archaea	Thermoplasmatota	Thermoplasmata	Methanomassiliicoccales
Otu000363_A	Archaea	Thermoplasmatota	Thermoplasmata	Methanomassiliicoccales
Otu000391_A	Archaea	Thermoplasmatota	Thermoplasmata	Methanomassiliicoccales
Otu000424_A	Archaea	Thermoplasmatota	Thermoplasmata	Methanomassiliicoccales
Otu000026_A	Archaea	Thermoplasmatota	Thermoplasmata	SG8-5
Otu000125_A	Archaea	Thermoplasmatota	Thermoplasmata	SG8-5
Otu000132_A	Archaea	Thermoplasmatota	Thermoplasmata	SG8-5
Otu000169_A	Archaea	Thermoplasmatota	Thermoplasmata	SG8-5
Otu000212_A	Archaea	Thermoplasmatota	Thermoplasmata	SG8-5
Otu000283_A	Archaea	Thermoplasmatota	Thermoplasmata	SG8-5
Otu000311_A	Archaea	Thermoplasmatota	Thermoplasmata	SG8-5
Otu000319_A	Archaea	Thermoplasmatota	Thermoplasmata	SG8-5
Otu000393_A	Archaea	Thermoplasmatota	Thermoplasmata	SG8-5
Otu000398_A	Archaea	Thermoplasmatota	Thermoplasmata	SG8-5
Otu000046_A	Archaea	Thermoplasmatota	Thermoplasmata
Otu000069_A	Archaea	Thermoplasmatota	Thermoplasmata
Otu000103_A	Archaea	Thermoplasmatota	Thermoplasmata
Otu000105_A	Archaea	Thermoplasmatota	Thermoplasmata
Otu000108_A	Archaea	Thermoplasmatota	Thermoplasmata
Otu000118_A	Archaea	Thermoplasmatota	Thermoplasmata
Otu000123_A	Archaea	Thermoplasmatota	Thermoplasmata
Otu000128_A	Archaea	Thermoplasmatota	Thermoplasmata
Otu000139_A	Archaea	Thermoplasmatota	Thermoplasmata
Otu000163_A	Archaea	Thermoplasmatota	Thermoplasmata
Otu000172_A	Archaea	Thermoplasmatota	Thermoplasmata
Otu000180_A	Archaea	Thermoplasmatota	Thermoplasmata
Otu000189_A	Archaea	Thermoplasmatota	Thermoplasmata
Otu000193_A	Archaea	Thermoplasmatota	Thermoplasmata
Otu000209_A	Archaea	Thermoplasmatota	Thermoplasmata
Otu000229_A	Archaea	Thermoplasmatota	Thermoplasmata
Otu000280_A	Archaea	Thermoplasmatota	Thermoplasmata
Otu000287_A	Archaea	Thermoplasmatota	Thermoplasmata
Otu000295_A	Archaea	Thermoplasmatota	Thermoplasmata
Otu000315_A	Archaea	Thermoplasmatota	Thermoplasmata
Otu000346_A	Archaea	Thermoplasmatota	Thermoplasmata
Otu000348_A	Archaea	Thermoplasmatota	Thermoplasmata
Otu000375_A	Archaea	Thermoplasmatota	Thermoplasmata
Otu000385_A	Archaea	Thermoplasmatota	Thermoplasmata
Otu000390_A	Archaea	Thermoplasmatota	Thermoplasmata
Otu000420_A	Archaea	Thermoplasmatota	Thermoplasmata
Otu000427_A	Archaea	Thermoplasmatota	Thermoplasmata
Otu000434_A	Archaea	Thermoplasmatota	Thermoplasmata
Otu000464_A	Archaea	Thermoplasmatota	Thermoplasmata
Otu000470_A	Archaea	Thermoplasmatota	Thermoplasmata
Otu000254_A	Archaea	Thermoplasmatota
Otu000106_A	Archaea
Otu000227_A	Archaea
Otu000242_A	Archaea
Otu000286_A	Archaea
Otu000294_A	Archaea
Otu000339_A	Archaea
Otu000352_A	Archaea
Otu000433_A	Archaea
Otu01317_B	Bacteria	Acidobacteriota	Acidobacteriae	Acidobacteriales	Acidobacteriaceae_(Subgroup_1)
Otu01300_B	Bacteria	Acidobacteriota	Acidobacteriae	Acidobacteriales	Koribacteraceae	Candidatus_Koribacter
Otu00271_B	Bacteria	Acidobacteriota	Acidobacteriae	Acidobacteriales	uncultured
Otu00012_B	Bacteria	Acidobacteriota	Acidobacteriae	Acidobacteriales
Otu00717_B	Bacteria	Acidobacteriota	Acidobacteriae	Acidobacteriales
Otu01162_B	Bacteria	Acidobacteriota	Acidobacteriae	Acidobacteriales
Otu01180_B	Bacteria	Acidobacteriota	Acidobacteriae	Acidobacteriales
Otu00274_B	Bacteria	Acidobacteriota	Acidobacteriae	Bryobacterales	Bryobacteraceae	Bryobacter
Otu00358_B	Bacteria	Acidobacteriota	Acidobacteriae	Bryobacterales	Bryobacteraceae	Bryobacter
Otu00824_B	Bacteria	Acidobacteriota	Acidobacteriae	Bryobacterales	Bryobacteraceae	Bryobacter
Otu00618_B	Bacteria	Acidobacteriota	Acidobacteriae	GOUTB
Otu00382_B	Bacteria	Acidobacteriota	Acidobacteriae	Solibacterales	Solibacteraceae	Candidatus_Solibacter
Otu01331_B	Bacteria	Acidobacteriota	Acidobacteriae	Solibacterales	Solibacteraceae	Candidatus_Solibacter
Otu02885_B	Bacteria	Acidobacteriota	Acidobacteriae	Solibacterales	Solibacteraceae	Candidatus_Solibacter
Otu01195_B	Bacteria	Acidobacteriota	Acidobacteriae	Subgroup_12
Otu01326_B	Bacteria	Acidobacteriota	Acidobacteriae	Subgroup_12
Otu00083_B	Bacteria	Acidobacteriota	Acidobacteriae	Subgroup_13
Otu00097_B	Bacteria	Acidobacteriota	Acidobacteriae	Subgroup_13
Otu00130_B	Bacteria	Acidobacteriota	Acidobacteriae	Subgroup_13
Otu00152_B	Bacteria	Acidobacteriota	Acidobacteriae	Subgroup_13
Otu00820_B	Bacteria	Acidobacteriota	Acidobacteriae	Subgroup_13
Otu01207_B	Bacteria	Acidobacteriota	Acidobacteriae	Subgroup_13
Otu01219_B	Bacteria	Acidobacteriota	Acidobacteriae	Subgroup_13
Otu01272_B	Bacteria	Acidobacteriota	Acidobacteriae	Subgroup_13
Otu01397_B	Bacteria	Acidobacteriota	Acidobacteriae	Subgroup_13
Otu00138_B	Bacteria	Acidobacteriota	Acidobacteriae	Subgroup_15
Otu00208_B	Bacteria	Acidobacteriota	Acidobacteriae	Subgroup_15
Otu00467_B	Bacteria	Acidobacteriota	Acidobacteriae	Subgroup_15
Otu00755_B	Bacteria	Acidobacteriota	Acidobacteriae	Subgroup_15
Otu01038_B	Bacteria	Acidobacteriota	Acidobacteriae	Subgroup_15
Otu01056_B	Bacteria	Acidobacteriota	Acidobacteriae	Subgroup_15
Otu01105_B	Bacteria	Acidobacteriota	Acidobacteriae	Subgroup_15
Otu01494_B	Bacteria	Acidobacteriota	Acidobacteriae	Subgroup_15
Otu01993_B	Bacteria	Acidobacteriota	Acidobacteriae	Subgroup_15
Otu00018_B	Bacteria	Acidobacteriota	Acidobacteriae	Subgroup_2
Otu00381_B	Bacteria	Acidobacteriota	Acidobacteriae	Subgroup_2
Otu00455_B	Bacteria	Acidobacteriota	Acidobacteriae	Subgroup_2
Otu00537_B	Bacteria	Acidobacteriota	Acidobacteriae	Subgroup_2
Otu00774_B	Bacteria	Acidobacteriota	Acidobacteriae	Subgroup_2
Otu00850_B	Bacteria	Acidobacteriota	Acidobacteriae	Subgroup_2
Otu01322_B	Bacteria	Acidobacteriota	Acidobacteriae	Subgroup_2
Otu00200_B	Bacteria	Acidobacteriota	Acidobacteriae
Otu00985_B	Bacteria	Acidobacteriota	Acidobacteriae
Otu01189_B	Bacteria	Acidobacteriota	Acidobacteriae
Otu00302_B	Bacteria	Acidobacteriota	Aminicenantia	Aminicenantales
Otu00596_B	Bacteria	Acidobacteriota	Aminicenantia	Aminicenantales
Otu00213_B	Bacteria	Acidobacteriota	Blastocatellia	11-24_
Otu00852_B	Bacteria	Acidobacteriota	Blastocatellia	11-24_
Otu00817_B	Bacteria	Acidobacteriota	Blastocatellia	Blastocatellales	Blastocatellaceae
Otu00067_B	Bacteria	Acidobacteriota	Holophagae	Subgroup_7
Otu00586_B	Bacteria	Acidobacteriota	Holophagae	Subgroup_7
Otu01161_B	Bacteria	Acidobacteriota	Holophagae	Subgroup_7
Otu00313_B	Bacteria	Acidobacteriota	Subgroup_1
Otu00322_B	Bacteria	Acidobacteriota	Subgroup_1
Otu00483_B	Bacteria	Acidobacteriota	Subgroup_1
Otu00571_B	Bacteria	Acidobacteriota	Subgroup_1
Otu00656_B	Bacteria	Acidobacteriota	Subgroup_1
Otu00675_B	Bacteria	Acidobacteriota	Subgroup_1
Otu00832_B	Bacteria	Acidobacteriota	Subgroup_1
Otu00854_B	Bacteria	Acidobacteriota	Subgroup_1
Otu01111_B	Bacteria	Acidobacteriota	Subgroup_1
Otu01212_B	Bacteria	Acidobacteriota	Subgroup_1
Otu00801_B	Bacteria	Acidobacteriota	Subgroup_21
Otu00025_B	Bacteria	Acidobacteriota	Subgroup_22
Otu00127_B	Bacteria	Acidobacteriota	Subgroup_22
Otu00345_B	Bacteria	Acidobacteriota	Subgroup_22
Otu00644_B	Bacteria	Acidobacteriota	Subgroup_22
Otu00821_B	Bacteria	Acidobacteriota	Subgroup_22
Otu01230_B	Bacteria	Acidobacteriota	Subgroup_25
Otu01409_B	Bacteria	Acidobacteriota	Subgroup_25
Otu01710_B	Bacteria	Acidobacteriota	Subgroup_25
Otu00436_B	Bacteria	Acidobacteriota	Subgroup_5
Otu01257_B	Bacteria	Acidobacteriota	Subgroup_5
Otu00419_B	Bacteria	Acidobacteriota	Thermoanaerobaculia	Thermoanaerobaculales	Thermoanaerobaculaceae	Subgroup_10
Otu00806_B	Bacteria	Acidobacteriota	Thermoanaerobaculia	Thermoanaerobaculales	Thermoanaerobaculaceae	Subgroup_10
Otu00841_B	Bacteria	Acidobacteriota	Thermoanaerobaculia	Thermoanaerobaculales	Thermoanaerobaculaceae	Subgroup_10
Otu01251_B	Bacteria	Acidobacteriota	Thermoanaerobaculia	Thermoanaerobaculales	Thermoanaerobaculaceae	Subgroup_10
Otu00116_B	Bacteria	Acidobacteriota	Thermoanaerobaculia	Thermoanaerobaculales	Thermoanaerobaculaceae	Thermoanaerobaculum
Otu00308_B	Bacteria	Acidobacteriota	Thermoanaerobaculia	Thermoanaerobaculales	Thermoanaerobaculaceae	TPD-5
Otu00180_B	Bacteria	Acidobacteriota	Vicinamibacteria	Subgroup_17
Otu00231_B	Bacteria	Acidobacteriota	Vicinamibacteria	Subgroup_17
Otu00344_B	Bacteria	Acidobacteriota	Vicinamibacteria	Subgroup_17
Otu00575_B	Bacteria	Acidobacteriota	Vicinamibacteria	Subgroup_17
Otu00639_B	Bacteria	Acidobacteriota	Vicinamibacteria	Subgroup_17
Otu00652_B	Bacteria	Acidobacteriota	Vicinamibacteria	Subgroup_17
Otu00743_B	Bacteria	Acidobacteriota	Vicinamibacteria	Subgroup_17
Otu00808_B	Bacteria	Acidobacteriota	Vicinamibacteria	Subgroup_17
Otu00170_B	Bacteria	Acidobacteriota	Vicinamibacteria	Vicinamibacterales	uncultured
Otu00021_B	Bacteria	Acidobacteriota	Vicinamibacteria	Vicinamibacterales	Vicinamibacteraceae
Otu00095_B	Bacteria	Acidobacteriota	Vicinamibacteria	Vicinamibacterales	Vicinamibacteraceae
Otu00390_B	Bacteria	Acidobacteriota	Vicinamibacteria	Vicinamibacterales	Vicinamibacteraceae
Otu00450_B	Bacteria	Acidobacteriota	Vicinamibacteria	Vicinamibacterales	Vicinamibacteraceae
Otu00463_B	Bacteria	Acidobacteriota	Vicinamibacteria	Vicinamibacterales	Vicinamibacteraceae
Otu01829_B	Bacteria	Acidobacteriota	Vicinamibacteria	Vicinamibacterales	Vicinamibacteraceae
Otu00043_B	Bacteria	Acidobacteriota	Vicinamibacteria	Vicinamibacterales
Otu00122_B	Bacteria	Acidobacteriota	Vicinamibacteria	Vicinamibacterales
Otu00153_B	Bacteria	Acidobacteriota	Vicinamibacteria	Vicinamibacterales
Otu00259_B	Bacteria	Acidobacteriota	Vicinamibacteria	Vicinamibacterales
Otu00328_B	Bacteria	Acidobacteriota	Vicinamibacteria	Vicinamibacterales
Otu00332_B	Bacteria	Acidobacteriota	Vicinamibacteria	Vicinamibacterales
Otu00371_B	Bacteria	Acidobacteriota	Vicinamibacteria	Vicinamibacterales
Otu00657_B	Bacteria	Acidobacteriota	Vicinamibacteria	Vicinamibacterales
Otu00659_B	Bacteria	Acidobacteriota	Vicinamibacteria	Vicinamibacterales
Otu00796_B	Bacteria	Acidobacteriota	Vicinamibacteria	Vicinamibacterales
Otu00992_B	Bacteria	Acidobacteriota	Vicinamibacteria	Vicinamibacterales
Otu01004_B	Bacteria	Acidobacteriota	Vicinamibacteria	Vicinamibacterales
Otu01033_B	Bacteria	Acidobacteriota	Vicinamibacteria	Vicinamibacterales
Otu01036_B	Bacteria	Acidobacteriota	Vicinamibacteria	Vicinamibacterales
Otu02254_B	Bacteria	Acidobacteriota	Vicinamibacteria	Vicinamibacterales
Otu00893_B	Bacteria	Acidobacteriota	Vicinamibacteria
Otu01626_B	Bacteria	Actinobacteriota	Acidimicrobiia	IMCC26256
Otu00515_B	Bacteria	Actinobacteriota	Acidimicrobiia	Microtrichales	Iamiaceae	Iamia
Otu01238_B	Bacteria	Actinobacteriota	Acidimicrobiia	Microtrichales
Otu01688_B	Bacteria	Actinobacteriota	Acidimicrobiia	Microtrichales
Otu00540_B	Bacteria	Actinobacteriota	Acidimicrobiia
Otu01188_B	Bacteria	Actinobacteriota	Actinobacteria	Actinomycetales	Actinomycetaceae	Actinotignum
Otu00691_B	Bacteria	Actinobacteriota	Actinobacteria	Bifidobacteriales	Bifidobacteriaceae	Bifidobacterium
Otu00741_B	Bacteria	Actinobacteriota	Actinobacteria	Corynebacteriales	Corynebacteriaceae	Lawsonella
Otu00019_B	Bacteria	Actinobacteriota	Actinobacteria	Corynebacteriales	Mycobacteriaceae	Mycobacterium
Otu01667_B	Bacteria	Actinobacteriota	Actinobacteria	Frankiales	Acidothermaceae	Acidothermus
Otu00270_B	Bacteria	Actinobacteriota	Actinobacteria	Frankiales	Sporichthyaceae	hgcI_clade
Otu00753_B	Bacteria	Actinobacteriota	Actinobacteria	Micrococcales	Cellulomonadaceae	Cellulomonas
Otu02248_B	Bacteria	Actinobacteriota	Actinobacteria	Micrococcales	Dermacoccaceae	Dermacoccus
Otu02275_B	Bacteria	Actinobacteriota	Actinobacteria	Micrococcales	Dermatophilaceae
Otu00172_B	Bacteria	Actinobacteriota	Actinobacteria	Micrococcales	Intrasporangiaceae
Otu00528_B	Bacteria	Actinobacteriota	Actinobacteria	Micrococcales	Microbacteriaceae	Galbitalea
Otu00296_B	Bacteria	Actinobacteriota	Actinobacteria	Micrococcales	Microbacteriaceae
Otu00727_B	Bacteria	Actinobacteriota	Actinobacteria	Micrococcales	Microbacteriaceae
Otu00507_B	Bacteria	Actinobacteriota	Actinobacteria	Micrococcales	Micrococcaceae	Paenarthrobacter
Otu02309_B	Bacteria	Actinobacteriota	Actinobacteria	Micrococcales	Micrococcaceae	Rothia
Otu01358_B	Bacteria	Actinobacteriota	Actinobacteria	Micrococcales	Sanguibacteraceae	Sanguibacter
Otu01507_B	Bacteria	Actinobacteriota	Actinobacteria	Micromonosporales	Micromonosporaceae	Dactylosporangium
Otu01169_B	Bacteria	Actinobacteriota	Actinobacteria	Micromonosporales	Micromonosporaceae
Otu00258_B	Bacteria	Actinobacteriota	Actinobacteria	Propionibacteriales	Nocardioidaceae	Nocardioides
Otu00291_B	Bacteria	Actinobacteriota	Actinobacteria	Propionibacteriales	Nocardioidaceae	Nocardioides
Otu00462_B	Bacteria	Actinobacteriota	Actinobacteria	Propionibacteriales	Nocardioidaceae	Nocardioides
Otu00554_B	Bacteria	Actinobacteriota	Actinobacteria	Propionibacteriales	Nocardioidaceae	Nocardioides
Otu00091_B	Bacteria	Actinobacteriota	Actinobacteria	Propionibacteriales	Propionibacteriaceae	Cutibacterium
Otu02145_B	Bacteria	Actinobacteriota	Actinobacteria	Propionibacteriales	Propionibacteriaceae	Micropruina
Otu01214_B	Bacteria	Actinobacteriota	Actinobacteria	Pseudonocardiales	Pseudonocardiaceae	Actinophytocola
Otu02341_B	Bacteria	Actinobacteriota	Actinobacteria	Pseudonocardiales	Pseudonocardiaceae	Actinophytocola
Otu00377_B	Bacteria	Actinobacteriota	Actinobacteria	Pseudonocardiales	Pseudonocardiaceae	Pseudonocardia
Otu00517_B	Bacteria	Actinobacteriota	Actinobacteria	Pseudonocardiales	Pseudonocardiaceae	Pseudonocardia
Otu00674_B	Bacteria	Actinobacteriota	Actinobacteria	Pseudonocardiales	Pseudonocardiaceae	Saccharopolyspora
Otu00800_B	Bacteria	Actinobacteriota	Actinobacteria	Streptomycetales	Streptomycetaceae	Streptomyces
Otu03566_B	Bacteria	Actinobacteriota	Actinobacteria	Streptosporangiales	Thermomonosporaceae	Thermobispora
Otu01232_B	Bacteria	Actinobacteriota	Actinobacteria	Streptosporangiales
Otu00922_B	Bacteria	Actinobacteriota	Coriobacteriia	CG2-30-50-142
Otu00926_B	Bacteria	Actinobacteriota	Coriobacteriia	OPB41
Otu00161_B	Bacteria	Actinobacteriota	MB-A2-10
Otu00525_B	Bacteria	Actinobacteriota	MB-A2-10
Otu00597_B	Bacteria	Actinobacteriota	MB-A2-10
Otu00803_B	Bacteria	Actinobacteriota	MB-A2-10
Otu01041_B	Bacteria	Actinobacteriota	MB-A2-10
Otu00534_B	Bacteria	Actinobacteriota	RBG-16-55-12
Otu00278_B	Bacteria	Actinobacteriota	Thermoleophilia	Gaiellales	Gaiellaceae	Gaiella
Otu00641_B	Bacteria	Actinobacteriota	Thermoleophilia	Gaiellales	Gaiellaceae	Gaiella
Otu00782_B	Bacteria	Actinobacteriota	Thermoleophilia	Gaiellales	Gaiellaceae	Gaiella
Otu00785_B	Bacteria	Actinobacteriota	Thermoleophilia	Gaiellales	Gaiellaceae	Gaiella
Otu01110_B	Bacteria	Actinobacteriota	Thermoleophilia	Gaiellales	Gaiellaceae	Gaiella
Otu01850_B	Bacteria	Actinobacteriota	Thermoleophilia	Gaiellales	Gaiellaceae	Gaiella
Otu01319_B	Bacteria	Actinobacteriota	Thermoleophilia	Gaiellales	uncultured
Otu00254_B	Bacteria	Actinobacteriota	Thermoleophilia	Gaiellales
Otu00321_B	Bacteria	Actinobacteriota	Thermoleophilia	Gaiellales
Otu00490_B	Bacteria	Actinobacteriota	Thermoleophilia	Gaiellales
Otu00658_B	Bacteria	Actinobacteriota	Thermoleophilia	Gaiellales
Otu00750_B	Bacteria	Actinobacteriota	Thermoleophilia	Gaiellales
Otu00790_B	Bacteria	Actinobacteriota	Thermoleophilia	Gaiellales
Otu00860_B	Bacteria	Actinobacteriota	Thermoleophilia	Gaiellales
Otu00977_B	Bacteria	Actinobacteriota	Thermoleophilia	Gaiellales
Otu01024_B	Bacteria	Actinobacteriota	Thermoleophilia	Gaiellales
Otu01130_B	Bacteria	Actinobacteriota	Thermoleophilia	Gaiellales
Otu01280_B	Bacteria	Actinobacteriota	Thermoleophilia	Gaiellales
Otu01558_B	Bacteria	Actinobacteriota	Thermoleophilia	Gaiellales
Otu00040_B	Bacteria	Actinobacteriota	Thermoleophilia	Solirubrobacterales	67-14_
Otu00197_B	Bacteria	Actinobacteriota	Thermoleophilia	Solirubrobacterales	67-14_
Otu00385_B	Bacteria	Actinobacteriota	Thermoleophilia	Solirubrobacterales	67-14_
Otu00836_B	Bacteria	Actinobacteriota	Thermoleophilia	Solirubrobacterales	67-14_
Otu01388_B	Bacteria	Actinobacteriota	Thermoleophilia	Solirubrobacterales	67-14_
Otu00538_B	Bacteria	Actinobacteriota	Thermoleophilia	Solirubrobacterales	Solirubrobacteraceae	Conexibacter
Otu00219_B	Bacteria	Actinobacteriota	Thermoleophilia	Solirubrobacterales	Solirubrobacteraceae	Solirubrobacter
Otu01800_B	Bacteria	Actinobacteriota	Thermoleophilia	Solirubrobacterales	Solirubrobacteraceae
Otu01913_B	Bacteria	Actinobacteriota	Thermoleophilia	Solirubrobacterales	Solirubrobacteraceae
Otu01851_B	Bacteria	Actinobacteriota	Thermoleophilia	Solirubrobacterales
Otu00451_B	Bacteria	Actinobacteriota	WCHB1-1
Otu01240_B	Bacteria	Actinobacteriota	WCHB1-1
Otu01367_B	Bacteria	Actinobacteriota
Otu01564_B	Bacteria	Armatimonadota
Otu00497_B	Bacteria	Armatimonadota
Otu00690_B	Bacteria	Armatimonadota
Otu00739_B	Bacteria	Armatimonadota
Otu01112_B	Bacteria	Armatimonadota
Otu01135_B	Bacteria	Armatimonadota
Otu01421_B	Bacteria	Armatimonadota
Otu00216_B	Bacteria	Bacteroidota	Bacteroidia	Bacteroidales	Bacteroidetes_vadinHA17
Otu00666_B	Bacteria	Bacteroidota	Bacteroidia	Bacteroidales	Bacteroidetes_vadinHA17
Otu01202_B	Bacteria	Bacteroidota	Bacteroidia	Bacteroidales	Dysgonomonadaceae	Dysgonomonas
Otu00408_B	Bacteria	Bacteroidota	Bacteroidia	Bacteroidales	Dysgonomonadaceae
Otu01479_B	Bacteria	Bacteroidota	Bacteroidia	Bacteroidales	SB-5
Otu01034_B	Bacteria	Bacteroidota	Bacteroidia	Bacteroidales	Tannerellaceae	Macellibacteroides
Otu00555_B	Bacteria	Bacteroidota	Bacteroidia	Chitinophagales	Chitinophagaceae
Otu00944_B	Bacteria	Bacteroidota	Bacteroidia	Chitinophagales	Chitinophagaceae
Otu00279_B	Bacteria	Bacteroidota	Bacteroidia	Cytophagales	Cyclobacteriaceae
Otu01698_B	Bacteria	Bacteroidota	Bacteroidia	Cytophagales	Hymenobacteraceae	Adhaeribacter
Otu00630_B	Bacteria	Bacteroidota	Bacteroidia	Cytophagales	Microscillaceae
Otu01514_B	Bacteria	Bacteroidota	Bacteroidia	Cytophagales	Microscillaceae
Otu01853_B	Bacteria	Bacteroidota	Bacteroidia	Cytophagales	Microscillaceae
Otu01857_B	Bacteria	Bacteroidota	Bacteroidia	Cytophagales	Microscillaceae
Otu01653_B	Bacteria	Bacteroidota	Bacteroidia	Flavobacteriales	Flavobacteriaceae	Capnocytophaga
Otu03445_B	Bacteria	Bacteroidota	Bacteroidia	Flavobacteriales	Flavobacteriaceae	Capnocytophaga
Otu00005_B	Bacteria	Bacteroidota	Bacteroidia	Flavobacteriales	Weeksellaceae	Cloacibacterium
Otu01617_B	Bacteria	Bacteroidota	Bacteroidia	Sphingobacteriales	Lentimicrobiaceae
Otu00281_B	Bacteria	Bacteroidota	Ignavibacteria	Ignavibacteriales	Ignavibacteriaceae	Ignavibacterium
Otu01528_B	Bacteria	Bacteroidota	Ignavibacteria	Ignavibacteriales	Ignavibacteriaceae	Ignavibacterium
Otu00892_B	Bacteria	Bacteroidota	Ignavibacteria	Ignavibacteriales	LD-RB-34
Otu01270_B	Bacteria	Bacteroidota	Ignavibacteria	Ignavibacteriales	PHOS-HE36
Otu00369_B	Bacteria	Bacteroidota	Ignavibacteria	Ignavibacteriales
Otu00491_B	Bacteria	Bacteroidota	Ignavibacteria	Ignavibacteriales
Otu00761_B	Bacteria	Bacteroidota	Ignavibacteria	Ignavibacteriales
Otu01235_B	Bacteria	Bacteroidota	Ignavibacteria	Ignavibacteriales
Otu01544_B	Bacteria	Bacteroidota	Ignavibacteria	Ignavibacteriales
Otu00126_B	Bacteria	Bacteroidota	Kryptonia	Kryptoniales	BSV26
Otu00171_B	Bacteria	Bacteroidota	Kryptonia	Kryptoniales	BSV26
Otu00225_B	Bacteria	Bacteroidota	Kryptonia	Kryptoniales	BSV26
Otu00229_B	Bacteria	Bacteroidota	Kryptonia	Kryptoniales	BSV26
Otu00256_B	Bacteria	Bacteroidota	Kryptonia	Kryptoniales	BSV26
Otu00261_B	Bacteria	Bacteroidota	Kryptonia	Kryptoniales	BSV26
Otu00441_B	Bacteria	Bacteroidota	Kryptonia	Kryptoniales	BSV26
Otu00445_B	Bacteria	Bacteroidota	Kryptonia	Kryptoniales	BSV26
Otu00541_B	Bacteria	Bacteroidota	Kryptonia	Kryptoniales	BSV26
Otu00584_B	Bacteria	Bacteroidota	Kryptonia	Kryptoniales	BSV26
Otu00632_B	Bacteria	Bacteroidota	Kryptonia	Kryptoniales	BSV26
Otu00681_B	Bacteria	Bacteroidota	Kryptonia	Kryptoniales	BSV26
Otu00729_B	Bacteria	Bacteroidota	Kryptonia	Kryptoniales	BSV26
Otu00738_B	Bacteria	Bacteroidota	Kryptonia	Kryptoniales	BSV26
Otu00742_B	Bacteria	Bacteroidota	Kryptonia	Kryptoniales	BSV26
Otu00752_B	Bacteria	Bacteroidota	Kryptonia	Kryptoniales	BSV26
Otu00871_B	Bacteria	Bacteroidota	Kryptonia	Kryptoniales	BSV26
Otu00914_B	Bacteria	Bacteroidota	Kryptonia	Kryptoniales	BSV26
Otu01154_B	Bacteria	Bacteroidota	Kryptonia	Kryptoniales	BSV26
Otu01265_B	Bacteria	Bacteroidota	Kryptonia	Kryptoniales	BSV26
Otu01515_B	Bacteria	Bacteroidota	Kryptonia	Kryptoniales	BSV26
Otu01549_B	Bacteria	Bacteroidota	Kryptonia	Kryptoniales	BSV26
Otu00103_B	Bacteria	Bacteroidota	Kryptonia	Kryptoniales	Kryptoniaceae
Otu00848_B	Bacteria	Bacteroidota	Kryptonia	Kryptoniales
Otu00204_B	Bacteria	Bacteroidota	Kryptonia	Kryptoniales
Otu00189_B	Bacteria	Bacteroidota	SJA-2
Otu00925_B	Bacteria	Bacteroidota	SJA-2
Otu01006_B	Bacteria	Bacteroidota	SJA-2
Otu01144_B	Bacteria	Bacteroidota	SJA-2
Otu01376_B	Bacteria	Bacteroidota	SJA-2
Otu01544_B	Bacteria	Bacteroidota	SJA-2
Otu00707_B	Bacteria	Bacteroidota
Otu00805_B	Bacteria	Bacteroidota
Otu01430_B	Bacteria	Bacteroidota
Otu00928_B	Bacteria	Bacteroidota
Otu01472_B	Bacteria	Bdellovibrionota	Bdellovibrionia	Bacteriovoracales	Bacteriovoracaceae	Bacteriovorax
Otu00777_B	Bacteria	Bdellovibrionota	Oligoflexia	031-6G20
Otu01487_B	Bacteria	Bdellovibrionota	Oligoflexia	031-6G20
Otu01012_B	Bacteria	Bdellovibrionota	Oligoflexia	Oligoflexales
Otu01720_B	Bacteria	Calditrichota	Calditrichia	Calditrichales	Calditrichaceae
Otu01852_B	Bacteria	Campilobacterota	Campylobacteria	Campylobacterales	Sulfurovaceae	Sulfurovum
Otu00853_B	Bacteria	Chloroflex	Anaerolineae	RBG-13-54_
Otu00802_B	Bacteria	Chloroflexi	Anaerolineae	Anaerolineales	Anaerolineaceae	Anaerolinea
Otu00154_B	Bacteria	Chloroflexi	Anaerolineae	Anaerolineales	Anaerolineaceae	RBG-16-5-14
Otu01142_B	Bacteria	Chloroflexi	Anaerolineae	Anaerolineales	Anaerolineaceae	RBG-16-5-14
Otu00272_B	Bacteria	Chloroflexi	Anaerolineae	Anaerolineales	Anaerolineaceae	uncultured
Otu00120_B	Bacteria	Chloroflexi	Anaerolineae	Anaerolineales	Anaerolineaceae	UTCFX1
Otu00162_B	Bacteria	Chloroflexi	Anaerolineae	Anaerolineales	Anaerolineaceae
Otu00218_B	Bacteria	Chloroflexi	Anaerolineae	Anaerolineales	Anaerolineaceae
Otu00269_B	Bacteria	Chloroflexi	Anaerolineae	Anaerolineales	Anaerolineaceae
Otu00331_B	Bacteria	Chloroflexi	Anaerolineae	Anaerolineales	Anaerolineaceae
Otu00372_B	Bacteria	Chloroflexi	Anaerolineae	Anaerolineales	Anaerolineaceae
Otu00376_B	Bacteria	Chloroflexi	Anaerolineae	Anaerolineales	Anaerolineaceae
Otu00380_B	Bacteria	Chloroflexi	Anaerolineae	Anaerolineales	Anaerolineaceae
Otu00409_B	Bacteria	Chloroflexi	Anaerolineae	Anaerolineales	Anaerolineaceae
Otu00456_B	Bacteria	Chloroflexi	Anaerolineae	Anaerolineales	Anaerolineaceae
Otu00476_B	Bacteria	Chloroflexi	Anaerolineae	Anaerolineales	Anaerolineaceae
Otu00505_B	Bacteria	Chloroflexi	Anaerolineae	Anaerolineales	Anaerolineaceae
Otu00572_B	Bacteria	Chloroflexi	Anaerolineae	Anaerolineales	Anaerolineaceae
Otu00573_B	Bacteria	Chloroflexi	Anaerolineae	Anaerolineales	Anaerolineaceae
Otu00599_B	Bacteria	Chloroflexi	Anaerolineae	Anaerolineales	Anaerolineaceae
Otu00602_B	Bacteria	Chloroflexi	Anaerolineae	Anaerolineales	Anaerolineaceae
Otu00615_B	Bacteria	Chloroflexi	Anaerolineae	Anaerolineales	Anaerolineaceae
Otu00679_B	Bacteria	Chloroflexi	Anaerolineae	Anaerolineales	Anaerolineaceae
Otu00684_B	Bacteria	Chloroflexi	Anaerolineae	Anaerolineales	Anaerolineaceae
Otu00725_B	Bacteria	Chloroflexi	Anaerolineae	Anaerolineales	Anaerolineaceae
Otu00794_B	Bacteria	Chloroflexi	Anaerolineae	Anaerolineales	Anaerolineaceae
Otu00880_B	Bacteria	Chloroflexi	Anaerolineae	Anaerolineales	Anaerolineaceae
Otu00897_B	Bacteria	Chloroflexi	Anaerolineae	Anaerolineales	Anaerolineaceae
Otu00988_B	Bacteria	Chloroflexi	Anaerolineae	Anaerolineales	Anaerolineaceae
Otu01037_B	Bacteria	Chloroflexi	Anaerolineae	Anaerolineales	Anaerolineaceae
Otu01064_B	Bacteria	Chloroflexi	Anaerolineae	Anaerolineales	Anaerolineaceae
Otu01115_B	Bacteria	Chloroflexi	Anaerolineae	Anaerolineales	Anaerolineaceae
Otu01139_B	Bacteria	Chloroflexi	Anaerolineae	Anaerolineales	Anaerolineaceae
Otu01165_B	Bacteria	Chloroflexi	Anaerolineae	Anaerolineales	Anaerolineaceae
Otu01173_B	Bacteria	Chloroflexi	Anaerolineae	Anaerolineales	Anaerolineaceae
Otu01190_B	Bacteria	Chloroflexi	Anaerolineae	Anaerolineales	Anaerolineaceae
Otu01269_B	Bacteria	Chloroflexi	Anaerolineae	Anaerolineales	Anaerolineaceae
Otu01354_B	Bacteria	Chloroflexi	Anaerolineae	Anaerolineales	Anaerolineaceae
Otu01546_B	Bacteria	Chloroflexi	Anaerolineae	Anaerolineales	Anaerolineaceae
Otu01989_B	Bacteria	Chloroflexi	Anaerolineae	Anaerolineales	Anaerolineaceae
Otu00781_B	Bacteria	Chloroflexi	Anaerolineae	Ardenticatenales
Otu01321_B	Bacteria	Chloroflexi	Anaerolineae	Caldilineales	Caldilineaceae
Otu01098_B	Bacteria	Chloroflexi	Anaerolineae	MSB-5B2
Otu00148_B	Bacteria	Chloroflexi	Anaerolineae	RBG-13-54_
Otu00326_B	Bacteria	Chloroflexi	Anaerolineae	RBG-13-54_
Otu00457_B	Bacteria	Chloroflexi	Anaerolineae	RBG-13-54_
Otu00486_B	Bacteria	Chloroflexi	Anaerolineae	RBG-13-54_
Otu00614_B	Bacteria	Chloroflexi	Anaerolineae	RBG-13-54_
Otu00654_B	Bacteria	Chloroflexi	Anaerolineae	RBG-13-54_
Otu00699_B	Bacteria	Chloroflexi	Anaerolineae	RBG-13-54_
Otu00770_B	Bacteria	Chloroflexi	Anaerolineae	RBG-13-54_
Otu01547_B	Bacteria	Chloroflexi	Anaerolineae	RBG-13-54_
Otu01976_B	Bacteria	Chloroflexi	Anaerolineae	RBG-13-54_
Otu00775_B	Bacteria	Chloroflexi	Anaerolineae	SBR1031
Otu00797_B	Bacteria	Chloroflexi	Anaerolineae	SBR1031
Otu01005_B	Bacteria	Chloroflexi	Anaerolineae	SBR1031
Otu01086_B	Bacteria	Chloroflexi	Anaerolineae	SBR1031
Otu01170_B	Bacteria	Chloroflexi	Anaerolineae	SBR1031
Otu01329_B	Bacteria	Chloroflexi	Anaerolineae	SBR1031
Otu01411_B	Bacteria	Chloroflexi	Anaerolineae	SBR1031
Otu01700_B	Bacteria	Chloroflexi	Anaerolineae	SBR1031
Otu01157_B	Bacteria	Chloroflexi	Anaerolineae
Otu01445_B	Bacteria	Chloroflexi	Anaerolineae
Otu00468_B	Bacteria	Chloroflexi	Chloroflexia	Thermomicrobiales	Thermomicrobiaceae
Otu00453_B	Bacteria	Chloroflexi	Dehalococcoidia	66123_
Otu00589_B	Bacteria	Chloroflexi	Dehalococcoidia	66123_
Otu00792_B	Bacteria	Chloroflexi	Dehalococcoidia	66123_
Otu01642_B	Bacteria	Chloroflexi	Dehalococcoidia	66123_
Otu00319_B	Bacteria	Chloroflexi	Dehalococcoidia	Dehalococcoidales
Otu00330_B	Bacteria	Chloroflexi	Dehalococcoidia	Dehalococcoidales
Otu00716_B	Bacteria	Chloroflexi	Dehalococcoidia	Dehalococcoidales
Otu01374_B	Bacteria	Chloroflexi	Dehalococcoidia	Dehalococcoidales
Otu01596_B	Bacteria	Chloroflexi	Dehalococcoidia	Dehalococcoidales
Otu00373_B	Bacteria	Chloroflexi	Dehalococcoidia	FS117-23B-02
Otu00425_B	Bacteria	Chloroflexi	Dehalococcoidia	GIF
Otu00655_B	Bacteria	Chloroflexi	Dehalococcoidia	GIF
Otu00705_B	Bacteria	Chloroflexi	Dehalococcoidia	GIF
Otu01160_B	Bacteria	Chloroflexi	Dehalococcoidia	GIF
Otu01369_B	Bacteria	Chloroflexi	Dehalococcoidia	GIF
Otu01566_B	Bacteria	Chloroflexi	Dehalococcoidia	GIF
Otu00527_B	Bacteria	Chloroflexi	Dehalococcoidia	GIF3
Otu00783_B	Bacteria	Chloroflexi	Dehalococcoidia	GIF3
Otu00858_B	Bacteria	Chloroflexi	Dehalococcoidia	GIF3
Otu00950_B	Bacteria	Chloroflexi	Dehalococcoidia	GIF3
Otu01622_B	Bacteria	Chloroflexi	Dehalococcoidia	GIF3
Otu00210_B	Bacteria	Chloroflexi	Dehalococcoidia	MSBL5
Otu00363_B	Bacteria	Chloroflexi	Dehalococcoidia	RBG-13-46_
Otu00687_B	Bacteria	Chloroflexi	Dehalococcoidia	RBG-13-46_
Otu00501_B	Bacteria	Chloroflexi	Dehalococcoidia	RBG-13-46-
Otu00357_B	Bacteria	Chloroflexi	Dehalococcoidia	S05
Otu00643_B	Bacteria	Chloroflexi	Dehalococcoidia	S05
Otu00930_B	Bacteria	Chloroflexi	Dehalococcoidia	S05
Otu00995_B	Bacteria	Chloroflexi	Dehalococcoidia	S05
Otu01243_B	Bacteria	Chloroflexi	Dehalococcoidia	S05
Otu01535_B	Bacteria	Chloroflexi	Dehalococcoidia	S05
Otu00903_B	Bacteria	Chloroflexi	Dehalococcoidia	Sh765B-TzT-20
Otu01437_B	Bacteria	Chloroflexi	Dehalococcoidia	t0.6.f
Otu00336_B	Bacteria	Chloroflexi	Dehalococcoidia	vadinBA26
Otu00444_B	Bacteria	Chloroflexi	Dehalococcoidia
Otu00514_B	Bacteria	Chloroflexi	Dehalococcoidia
Otu00519_B	Bacteria	Chloroflexi	Dehalococcoidia
Otu00670_B	Bacteria	Chloroflexi	Dehalococcoidia
Otu00788_B	Bacteria	Chloroflexi	Dehalococcoidia
Otu00810_B	Bacteria	Chloroflexi	Dehalococcoidia
Otu00811_B	Bacteria	Chloroflexi	Dehalococcoidia
Otu00847_B	Bacteria	Chloroflexi	Dehalococcoidia
Otu00904_B	Bacteria	Chloroflexi	Dehalococcoidia
Otu00927_B	Bacteria	Chloroflexi	Dehalococcoidia
Otu00959_B	Bacteria	Chloroflexi	Dehalococcoidia
Otu00975_B	Bacteria	Chloroflexi	Dehalococcoidia
Otu01039_B	Bacteria	Chloroflexi	Dehalococcoidia
Otu01073_B	Bacteria	Chloroflexi	Dehalococcoidia
Otu01107_B	Bacteria	Chloroflexi	Dehalococcoidia
Otu01133_B	Bacteria	Chloroflexi	Dehalococcoidia
Otu01159_B	Bacteria	Chloroflexi	Dehalococcoidia
Otu01187_B	Bacteria	Chloroflexi	Dehalococcoidia
Otu01210_B	Bacteria	Chloroflexi	Dehalococcoidia
Otu01336_B	Bacteria	Chloroflexi	Dehalococcoidia
Otu01419_B	Bacteria	Chloroflexi	Dehalococcoidia
Otu01502_B	Bacteria	Chloroflexi	Dehalococcoidia
Otu01605_B	Bacteria	Chloroflexi	Dehalococcoidia
Otu01761_B	Bacteria	Chloroflexi	Dehalococcoidia
Otu01825_B	Bacteria	Chloroflexi	Dehalococcoidia
Otu02083_B	Bacteria	Chloroflexi	Dehalococcoidia
Otu02181_B	Bacteria	Chloroflexi	Dehalococcoidia
Otu00378_B	Bacteria	Chloroflexi	Gitt-GS-136
Otu00131_B	Bacteria	Chloroflexi	JG30-KF-CM66
Otu00809_B	Bacteria	Chloroflexi	JG30-KF-CM66
Otu00981_B	Bacteria	Chloroflexi	JG30-KF-CM66
Otu01570_B	Bacteria	Chloroflexi	JG30-KF-CM66
Otu00284_B	Bacteria	Chloroflexi	KD4-6
Otu00982_B	Bacteria	Chloroflexi	Ktedonobacteria	B12-WMSP1
Otu01510_B	Bacteria	Chloroflexi	Ktedonobacteria	C011
Otu00075_B	Bacteria	Chloroflexi	Ktedonobacteria	Ktedonobacterales	Ktedonobacteraceae
Otu00192_B	Bacteria	Chloroflexi	Ktedonobacteria	Ktedonobacterales	Ktedonobacteraceae
Otu00499_B	Bacteria	Chloroflexi	Ktedonobacteria	Ktedonobacterales	Ktedonobacteraceae
Otu00472_B	Bacteria	Chloroflexi	OLB14	OLB14_or	OLB14_fa
Otu00339_B	Bacteria	Chloroflexi	OLB14
Otu00481_B	Bacteria	Chloroflexi	OLB14
Otu00167_B	Bacteria	Chloroflexi	P2-11E
Otu00620_B	Bacteria	Chloroflexi	P2-11E
Otu00628_B	Bacteria	Chloroflexi	SHA-26
Otu00870_B	Bacteria	Chloroflexi	SHA-26
Otu01066_B	Bacteria	Chloroflexi	SHA-26
Otu01285_B	Bacteria	Chloroflexi	SHA-26
Otu00169_B	Bacteria	Chloroflexi	TK10
Otu00758_B	Bacteria	Chloroflexi	TK10
Otu00895_B	Bacteria	Chloroflexi	TK10
Otu00415_B	Bacteria	Chloroflexi
Otu00635_B	Bacteria	Chloroflexi
Otu00680_B	Bacteria	Chloroflexi
Otu01015_B	Bacteria	Chloroflexi
Otu01234_B	Bacteria	Chloroflexi
Otu01400_B	Bacteria	Chloroflexi
Otu01748_B	Bacteria	Cyanobacteria	Cyanobacteriia	Leptolyngbyales	Leptolyngbyaceae	Leptolyngbya_PCC-6306
Otu01387_B	Bacteria	Dadabacteria	Dadabacteriia	Dadabacteriales
Otu01533_B	Bacteria	Dadabacteria	Dadabacteriia	Dadabacteriales
Otu01597_B	Bacteria	Dadabacteria	Dadabacteriia	Dadabacteriales
Otu01121_B	Bacteria	Deinococcota	Deinococci	Thermales	Thermaceae	Thermus
Otu00974_B	Bacteria	Dependentiae	Babeliae	Babeliales	UBA1240
Otu00221_B	Bacteria	Dependentiae	Babeliae	Babeliales	Vermiphilaceae
Otu01310_B	Bacteria	Dependentiae	Babeliae	Babeliales	Vermiphilaceae
Otu01316_B	Bacteria	Dependentiae	Babeliae	Babeliales	Vermiphilaceae
Otu00662_B	Bacteria	Dependentiae	Babeliae	Babeliales
Otu01431_B	Bacteria	Dependentiae	Babeliae	Babeliales
Otu00286_B	Bacteria	Desulfobacterota	Desulfobaccia	Desulfobaccales	Desulfobaccaceae	Desulfobacca
Otu00756_B	Bacteria	Desulfobacterota	Desulfobaccia	Desulfobaccales	Desulfobaccaceae	Desulfobacca
Otu00784_B	Bacteria	Desulfobacterota	Desulfobaccia	Desulfobaccales	Desulfobaccaceae	Desulfobacca
Otu01218_B	Bacteria	Desulfobacterota	Desulfobaccia	Desulfobaccales	Desulfobaccaceae	Desulfobacca
Otu01323_B	Bacteria	Desulfobacterota	Desulfobaccia	Desulfobaccales	Desulfobaccaceae	Desulfobacca
Otu00651_B	Bacteria	Desulfobacterota	Desulfobacteria	Desulfatiglandales	Desulfatiglandaceae	Desulfatiglans
Otu00900_B	Bacteria	Desulfobacterota	Desulfobacteria	Desulfatiglandales	Desulfatiglandaceae	Desulfatiglans
Otu01693_B	Bacteria	Desulfobacterota	Desulfobacteria	Desulfatiglandales	Desulfatiglandaceae	Desulfatiglans
Otu01555_B	Bacteria	Desulfobacterota	Desulfobacteria	Desulfobacterales	Desulfosarcinaceae	Desulfatitalea
Otu01395_B	Bacteria	Desulfobacterota	Desulfobacteria	Desulfobacterales	Desulfosarcinaceae	SEEP-SRB1
Otu00828_B	Bacteria	Desulfobacterota	Desulfobacteria	Desulfobacterales	Desulfosarcinaceae	Sva001_sediment_group
Otu00698_B	Bacteria	Desulfobacterota	Desulfobacteria	Desulfobacterales	Desulfosarcinaceae
Otu01278_B	Bacteria	Desulfobacterota	Desulfobacteria	Desulfobacterales
Otu01467_B	Bacteria	Desulfobacterota	Desulfobacteria	Desulfobacterales
Otu00864_B	Bacteria	Desulfobacterota	Desulfobulbia	Desulfobulbales	Desulfurivibrionaceae	Desulfurivibrio
Otu00502_B	Bacteria	Desulfobacterota	Desulfobulbia	Desulfobulbales
Otu00616_B	Bacteria	Desulfobacterota	Desulfobulbia	Desulfobulbales
Otu00236_B	Bacteria	Desulfobacterota	Desulfomonilia	Desulfomonilales	Desulfomonilaceae	Desulfomonile
Otu01496_B	Bacteria	Desulfobacterota	Desulfomonilia	Desulfomonilales	Desulfomonilaceae	Desulfomonile
Otu00163_B	Bacteria	Desulfobacterota	Desulfuromonadia	Geobacterales	Geobacteraceae	Citrifermentans
Otu00375_B	Bacteria	Desulfobacterota	Desulfuromonadia	Geobacterales	Geobacteraceae	Geobacter
Otu00191_B	Bacteria	Desulfobacterota	Desulfuromonadia	Geobacterales	Geobacteraceae
Otu00577_B	Bacteria	Desulfobacterota	Desulfuromonadia	Geobacterales	Geobacteraceae
Otu00998_B	Bacteria	Desulfobacterota	Desulfuromonadia
Otu00087_B	Bacteria	Desulfobacterota	Syntrophia	Syntrophales	Syntrophaceae	Syntrophus
Otu00150_B	Bacteria	Desulfobacterota	Syntrophia	Syntrophales	Syntrophaceae	Syntrophus
Otu01132_B	Bacteria	Desulfobacterota	Syntrophia	Syntrophales	Syntrophaceae	Syntrophus
Otu01837_B	Bacteria	Desulfobacterota	Syntrophia	Syntrophales	Syntrophaceae	Syntrophus
Otu00611_B	Bacteria	Desulfobacterota	Syntrophia	Syntrophales
Otu00389_B	Bacteria	Desulfobacterota	Syntrophobacteria	Syntrophobacterales	Syntrophobacteraceae	Desulfovirga
Otu00603_B	Bacteria	Desulfobacterota	Syntrophobacteria	Syntrophobacterales	Syntrophobacteraceae	Desulfovirga
Otu00726_B	Bacteria	Desulfobacterota	Syntrophobacteria	Syntrophobacterales	Syntrophobacteraceae	Desulfovirga
Otu01134_B	Bacteria	Desulfobacterota	Syntrophobacteria	Syntrophobacterales	Syntrophobacteraceae	Desulfovirga
Otu00405_B	Bacteria	Desulfobacterota	Syntrophobacteria	Syntrophobacterales	Syntrophobacteraceae
Otu00647_B	Bacteria	Desulfobacterota	Syntrophobacteria	Syntrophobacterales
Otu00619_B	Bacteria	Desulfobacterota	Syntrophorhabdia	Syntrophorhabdales	Syntrophorhabdaceae	Syntrophorhabdus
Otu00845_B	Bacteria	Desulfobacterota	Syntrophorhabdia	Syntrophorhabdales	Syntrophorhabdaceae	Syntrophorhabdus
Otu00283_B	Bacteria	Desulfobacterota
Otu00383_B	Bacteria	Desulfobacterota
Otu00487_B	Bacteria	Desulfobacterota
Otu00669_B	Bacteria	Desulfobacterota
Otu00869_B	Bacteria	Desulfobacterota
Otu00909_B	Bacteria	Desulfobacterota
Otu01244_B	Bacteria	Desulfobacterota
Otu01705_B	Bacteria	Desulfobacterota
Otu00260_B	Bacteria	DTB120
Otu00598_B	Bacteria	DTB120
Otu00722_B	Bacteria	DTB120
Otu00723_B	Bacteria	DTB120
Otu01250_B	Bacteria	DTB120
Otu01143_B	Bacteria	Elusimicrobiota	Elusimicrobia	Lineage_IV
Otu01217_B	Bacteria	Elusimicrobiota	Elusimicrobia	Lineage_IV
Otu00708_B	Bacteria	Elusimicrobiota	Endomicrobia	Endomicrobiales	Endomicrobiaceae	Endomicrobium
Otu01493_B	Bacteria	Elusimicrobiota	Endomicrobia	Endomicrobiales	Endomicrobiaceae	Endomicrobium
Otu00993_B	Bacteria	Elusimicrobiota	Lineage_IIa
Otu01094_B	Bacteria	Entotheonellaeota	Entotheonellia	Entotheonellales	Entotheonellaceae
Otu00766_B	Bacteria	Entotheonellaeota	Entotheonellia	Entotheonellales	Entotheonellaceae
Otu00908_B	Bacteria	Fibrobacterota	Chitinivibrionia
Otu00923_B	Bacteria	Fibrobacterota	Chitinivibrionia
Otu00732_B	Bacteria	Fibrobacterota	Fibrobacteria	Fibrobacterales	B122
Otu00400_B	Bacteria	Fibrobacterota	Fibrobacteria	Fibrobacterales	Fibrobacteraceae	possible_genus_04
Otu01123_B	Bacteria	Firestonebacteria
Otu03404_B	Bacteria	Firmicutes	Bacilli	Acholeplasmatales	Acholeplasmataceae
Otu01542_B	Bacteria	Firmicutes	Bacilli	Alicyclobacillales	Alicyclobacillaceae	Acidibacillus
Otu00295_B	Bacteria	Firmicutes	Bacilli	Alicyclobacillales	Alicyclobacillaceae	Alicyclobacillus
Otu01434_B	Bacteria	Firmicutes	Bacilli	Alicyclobacillales	Alicyclobacillaceae	Alicyclobacillus
Otu00338_B	Bacteria	Firmicutes	Bacilli	Alicyclobacillales	Alicyclobacillaceae	Tumebacillus
Otu01216_B	Bacteria	Firmicutes	Bacilli	Bacillales	Bacillaceae	Virgibacillus
Otu00432_B	Bacteria	Firmicutes	Bacilli	Bacillales
Otu00793_B	Bacteria	Firmicutes	Bacilli	Bacillales
Otu00199_B	Bacteria	Firmicutes	Bacilli	Bacilli_unclassified
Otu01553_B	Bacteria	Firmicutes	Bacilli	Exiguobacterales	Exiguobacteraceae	Exiguobacterium
Otu02450_B	Bacteria	Firmicutes	Bacilli	Lactobacillales	Carnobacteriaceae	Granulicatella
Otu01691_B	Bacteria	Firmicutes	Bacilli	Lactobacillales	Enterococcaceae	Enterococcus
Otu01724_B	Bacteria	Firmicutes	Bacilli	Lactobacillales	Leuconostocaceae	Weissella
Otu00526_B	Bacteria	Firmicutes	Bacilli	Lactobacillales	Streptococcaceae	Lactococcus
Otu02623_B	Bacteria	Firmicutes	Bacilli	Lactobacillales	Vagococcaceae	Vagococcus
Otu01565_B	Bacteria	Firmicutes	Bacilli	Paenibacillales	Paenibacillaceae	Paenibacillus
Otu00569_B	Bacteria	Firmicutes	Bacilli	Paenibacillales	Paenibacillaceae
Otu02312_B	Bacteria	Firmicutes	Bacilli	Staphylococcales	Gemellaceae	Gemella
Otu02571_B	Bacteria	Firmicutes	Bacilli	Staphylococcales	Staphylococcaceae	Salinicoccus
Otu00804_B	Bacteria	Firmicutes	Clostridia	Clostridia_or	Hungateiclostridiaceae
Otu01091_B	Bacteria	Firmicutes	Clostridia	Lachnospirales	Lachnospiraceae	Lachnoanaerobaculum
Otu03158_B	Bacteria	Firmicutes	Clostridia	Lachnospirales	Lachnospiraceae	Lachnoclostridium
Otu01040_B	Bacteria	Firmicutes	Clostridia	Lachnospirales	Lachnospiraceae
Otu01631_B	Bacteria	Firmicutes	Clostridia	Peptostreptococcales-Tissierellales		Anaerococcus
Otu01028_B	Bacteria	Firmicutes	Clostridia	Peptostreptococcales-Tissierellales		Peptoniphilus
Otu00889_B	Bacteria	Firmicutes	DA-2
Otu00359_B	Bacteria	Firmicutes	Desulfitobacteriia	Desulfitobacteriales	Desulfitobacteriaceae	Desulfosporosinus
Otu03058_B	Bacteria	Firmicutes	Desulfitobacteriia	Desulfitobacteriales	Desulfitobacteriaceae	Desulfosporosinus
Otu01089_B	Bacteria	Firmicutes	Desulfitobacteriia	Desulfitobacteriales	Desulfitobacteriaceae
Otu01289_B	Bacteria	Firmicutes	Dethiobacteria	Dethiobacterales	Dethiobacteraceae	Dethiobacter
Otu00787_B	Bacteria	Firmicutes	Negativicutes
Otu00851_B	Bacteria	Firmicutes
Otu00849_B	Bacteria	Fusobacteriota	Fusobacteriia	Fusobacteriales	Fusobacteriaceae	Fusobacterium
Otu00230_B	Bacteria	GAL15
Otu01962_B	Bacteria	GAL15
Otu02142_B	Bacteria	GAL15
Otu00795_B	Bacteria	Gemmatimonadota	Gemmatimonadetes	Gemmatimonadales	Gemmatimonadaceae	Gemmatimonas
Otu00110_B	Bacteria	Gemmatimonadota	Gemmatimonadetes	Gemmatimonadales	Gemmatimonadaceae
Otu00195_B	Bacteria	Gemmatimonadota	Gemmatimonadetes	Gemmatimonadales	Gemmatimonadaceae
Otu00209_B	Bacteria	Gemmatimonadota	Gemmatimonadetes	Gemmatimonadales	Gemmatimonadaceae
Otu00220_B	Bacteria	Gemmatimonadota	Gemmatimonadetes	Gemmatimonadales	Gemmatimonadaceae
Otu00333_B	Bacteria	Gemmatimonadota	Gemmatimonadetes	Gemmatimonadales	Gemmatimonadaceae
Otu00513_B	Bacteria	Gemmatimonadota	Gemmatimonadetes	Gemmatimonadales	Gemmatimonadaceae
Otu00547_B	Bacteria	Gemmatimonadota	Gemmatimonadetes	Gemmatimonadales	Gemmatimonadaceae
Otu00557_B	Bacteria	Gemmatimonadota	Gemmatimonadetes	Gemmatimonadales	Gemmatimonadaceae
Otu00574_B	Bacteria	Gemmatimonadota	Gemmatimonadetes	Gemmatimonadales	Gemmatimonadaceae
Otu00673_B	Bacteria	Gemmatimonadota	Gemmatimonadetes	Gemmatimonadales	Gemmatimonadaceae
Otu00704_B	Bacteria	Gemmatimonadota	Gemmatimonadetes	Gemmatimonadales	Gemmatimonadaceae
Otu00728_B	Bacteria	Gemmatimonadota	Gemmatimonadetes	Gemmatimonadales	Gemmatimonadaceae
Otu01081_B	Bacteria	Gemmatimonadota	Gemmatimonadetes	Gemmatimonadales	Gemmatimonadaceae
Otu01362_B	Bacteria	Gemmatimonadota	Gemmatimonadetes	Gemmatimonadales	Gemmatimonadaceae
Otu01413_B	Bacteria	Gemmatimonadota	Gemmatimonadetes	Gemmatimonadales	Gemmatimonadaceae
Otu00471_B	Bacteria	Gemmatimonadota	Longimicrobia	Longimicrobiales	Longimicrobiaceae	YC-ZSS-LKJ147
Otu01839_B	Bacteria	Gemmatimonadota	Longimicrobia	Longimicrobiales	Longimicrobiaceae	YC-ZSS-LKJ147
Otu01616_B	Bacteria	Gemmatimonadota	Longimicrobia	Longimicrobiales	Longimicrobiaceae
Otu01830_B	Bacteria	Gemmatimonadota	Longimicrobia	Longimicrobiales	Longimicrobiaceae
Otu03074_B	Bacteria	Gemmatimonadota	Longimicrobia	Longimicrobiales	Longimicrobiaceae
Otu00780_B	Bacteria	Gemmatimonadota	MD202-B12
Otu01295_B	Bacteria	Gemmatimonadota	MD202-B12
Otu01428_B	Bacteria	Gemmatimonadota	MD202-B12
Otu01685_B	Bacteria	Hydrogenedentes	Hydrogenedentia	Hydrogenedentiales	Hydrogenedensaceae
Otu01901_B	Bacteria	Hydrogenedentes	Hydrogenedentia	Hydrogenedentiales	Hydrogenedensaceae
Otu00661_B	Bacteria	Latescibacterota	Latescibacteria	Latescibacterales	Latescibacteraceae	Candidatus_Latescibacter
Otu01433_B	Bacteria	Latescibacterota	Latescibacteria	Latescibacterales	Latescibacteraceae	Candidatus_Latescibacter
Otu01122_B	Bacteria	Latescibacterota	Latescibacteria	Latescibacterales	Latescibacteraceae
Otu00088_B	Bacteria	Latescibacterota
Otu00092_B	Bacteria	Latescibacterota
Otu00099_B	Bacteria	Latescibacterota
Otu00310_B	Bacteria	Latescibacterota
Otu00683_B	Bacteria	Latescibacterota
Otu00837_B	Bacteria	Latescibacterota
Otu00990_B	Bacteria	Latescibacterota
Otu01063_B	Bacteria	Latescibacterota
Otu01083_B	Bacteria	Latescibacterota
Otu01116_B	Bacteria	Latescibacterota
Otu01208_B	Bacteria	Latescibacterota
Otu01294_B	Bacteria	Latescibacterota
Otu00081_B	Bacteria	MBNT15
Otu00123_B	Bacteria	MBNT15
Otu00136_B	Bacteria	MBNT15
Otu00529_B	Bacteria	MBNT15
Otu00535_B	Bacteria	MBNT15
Otu00609_B	Bacteria	MBNT15
Otu00769_B	Bacteria	MBNT15
Otu01252_B	Bacteria	MBNT15
Otu00936_B	Bacteria	MBNT15
Otu00051_B	Bacteria	Methylomirabilota	Methylomirabilia	Methylomirabilales	Methylomirabilaceae	Candidatus_Methylomirabilis
Otu00954_B	Bacteria	Methylomirabilota	Methylomirabilia	Methylomirabilales	Methylomirabilaceae	Candidatus_Methylomirabilis
Otu01211_B	Bacteria	Methylomirabilota	Methylomirabilia	Methylomirabilales	Methylomirabilaceae	MIZ14
Otu00240_B	Bacteria	Methylomirabilota	Methylomirabilia	Methylomirabilales	Methylomirabilaceae	MIZ17
Otu00059_B	Bacteria	Methylomirabilota	Methylomirabilia	Methylomirabilales	Methylomirabilaceae	Sh765B-TzT-35
Otu00065_B	Bacteria	Methylomirabilota	Methylomirabilia	Methylomirabilales	Methylomirabilaceae	Sh765B-TzT-35
Otu00064_B	Bacteria	Methylomirabilota	Methylomirabilia	Methylomirabilales	Methylomirabilaceae	wb1-A12
Otu01415_B	Bacteria	Methylomirabilota	Methylomirabilia	Methylomirabilales	Methylomirabilaceae
Otu00246_B	Bacteria	Methylomirabilota	Methylomirabilia	Rokubacteriales	WX65
Otu00292_B	Bacteria	Methylomirabilota	Methylomirabilia	Rokubacteriales	WX65
Otu00831_B	Bacteria	Methylomirabilota	Methylomirabilia	Rokubacteriales	WX65
Otu00048_B	Bacteria	Methylomirabilota	Methylomirabilia	Rokubacteriales
Otu00085_B	Bacteria	Methylomirabilota	Methylomirabilia	Rokubacteriales
Otu00156_B	Bacteria	Methylomirabilota	Methylomirabilia	Rokubacteriales
Otu00182_B	Bacteria	Methylomirabilota	Methylomirabilia	Rokubacteriales
Otu00362_B	Bacteria	Methylomirabilota	Methylomirabilia	Rokubacteriales
Otu00370_B	Bacteria	Methylomirabilota	Methylomirabilia	Rokubacteriales
Otu00544_B	Bacteria	Methylomirabilota	Methylomirabilia	Rokubacteriales
Otu00867_B	Bacteria	Methylomirabilota	Methylomirabilia	Rokubacteriales
Otu01043_B	Bacteria	Methylomirabilota	Methylomirabilia	Rokubacteriales
Otu01371_B	Bacteria	Methylomirabilota	Methylomirabilia	Rokubacteriales
Otu02041_B	Bacteria	Methylomirabilota	Methylomirabilia	Rokubacteriales
Otu01351_B	Bacteria	Methylomirabilota	Methylomirabilia
Otu00128_B	Bacteria	Myxococcota	bacteriap25
Otu00640_B	Bacteria	Myxococcota	bacteriap25
Otu00910_B	Bacteria	Myxococcota	bacteriap25
Otu01027_B	Bacteria	Myxococcota	bacteriap25
Otu01288_B	Bacteria	Myxococcota	bacteriap25
Otu01343_B	Bacteria	Myxococcota	bacteriap25
Otu01344_B	Bacteria	Myxococcota	bacteriap25
Otu01682_B	Bacteria	Myxococcota	bacteriap25
Otu00036_B	Bacteria	Myxococcota	Myxococcia	Myxococcales	Anaeromyxobacteraceae	Anaeromyxobacter
Otu00109_B	Bacteria	Myxococcota	Myxococcia	Myxococcales	Anaeromyxobacteraceae	Anaeromyxobacter
Otu00141_B	Bacteria	Myxococcota	Myxococcia	Myxococcales	Anaeromyxobacteraceae	Anaeromyxobacter
Otu00174_B	Bacteria	Myxococcota	Myxococcia	Myxococcales	Anaeromyxobacteraceae	Anaeromyxobacter
Otu00320_B	Bacteria	Myxococcota	Myxococcia	Myxococcales	Anaeromyxobacteraceae	Anaeromyxobacter
Otu00431_B	Bacteria	Myxococcota	Myxococcia	Myxococcales	Anaeromyxobacteraceae	Anaeromyxobacter
Otu00155_B	Bacteria	Myxococcota	Myxococcia	Myxococcales	Myxococcaceae
Otu00676_B	Bacteria	Myxococcota	Myxococcia	Myxococcales	Myxococcaceae
Otu00188_B	Bacteria	Myxococcota	Polyangia	Haliangiales	Haliangiaceae	Haliangium
Otu01548_B	Bacteria	Myxococcota	Polyangia	Polyangiales	Eel-36e1D6
Otu01125_B	Bacteria	Myxococcota	Polyangia	Polyangiales	Polyangiaceae	Pajaroellobacter
Otu01030_B	Bacteria	Myxococcota	Polyangia	Polyangiales	Polyangiaceae
Otu01010_B	Bacteria	Myxococcota	Polyangia	PS-B2
Otu01554_B	Bacteria	Myxococcota	Polyangia
Otu00873_B	Bacteria	NB1-j
Otu00160_B	Bacteria	Nitrospinota	PX2b3D02
Otu01328_B	Bacteria	Nitrospinota	PX2b3D02
Otu00061_B	Bacteria	Nitrospirota	4-2-1_
Otu00144_B	Bacteria	Nitrospirota	4-2-1_
Otu00252_B	Bacteria	Nitrospirota	4-2-1_
Otu00368_B	Bacteria	Nitrospirota	4-2-1_
Otu00402_B	Bacteria	Nitrospirota	4-2-1_
Otu01215_B	Bacteria	Nitrospirota	4-2-1_
Otu01417_B	Bacteria	Nitrospirota	4-2-1_
Otu01745_B	Bacteria	Nitrospirota	4-2-1_
Otu01164_B	Bacteria	Nitrospirota	661256_
Otu01256_B	Bacteria	Nitrospirota	BMSAB35
Otu00819_B	Bacteria	Nitrospirota	HDB-SIOI103
Otu01538_B	Bacteria	Nitrospirota	Leptospirillia	Leptospirillales	Leptospirillaceae	Leptospirillum
Otu00157_B	Bacteria	Nitrospirota	Nitrospiria	Nitrospirales	Nitrospiraceae	Nitrospira
Otu00264_B	Bacteria	Nitrospirota	Nitrospiria	Nitrospirales	Nitrospiraceae	Nitrospira
Otu00429_B	Bacteria	Nitrospirota	Nitrospiria	Nitrospirales	Nitrospiraceae	Nitrospira
Otu00912_B	Bacteria	Nitrospirota	Nitrospiria	Nitrospirales	Nitrospiraceae	Nitrospira
Otu01204_B	Bacteria	Nitrospirota	Nitrospiria	Nitrospirales	Nitrospiraceae	Nitrospira
Otu00356_B	Bacteria	Nitrospirota	Thermodesulfovibrionia	uncultured
Otu00057_B	Bacteria	Nitrospirota	Thermodesulfovibrionia
Otu00078_B	Bacteria	Nitrospirota	Thermodesulfovibrionia
Otu00093_B	Bacteria	Nitrospirota	Thermodesulfovibrionia
Otu00146_B	Bacteria	Nitrospirota	Thermodesulfovibrionia
Otu00184_B	Bacteria	Nitrospirota	Thermodesulfovibrionia
Otu00325_B	Bacteria	Nitrospirota	Thermodesulfovibrionia
Otu00379_B	Bacteria	Nitrospirota	Thermodesulfovibrionia
Otu00421_B	Bacteria	Nitrospirota	Thermodesulfovibrionia
Otu00439_B	Bacteria	Nitrospirota	Thermodesulfovibrionia
Otu00562_B	Bacteria	Nitrospirota	Thermodesulfovibrionia
Otu00786_B	Bacteria	Nitrospirota	Thermodesulfovibrionia
Otu00972_B	Bacteria	Nitrospirota	Thermodesulfovibrionia
Otu01291_B	Bacteria	Nitrospirota	Thermodesulfovibrionia
Otu01357_B	Bacteria	Nitrospirota	Thermodesulfovibrionia
Otu01359_B	Bacteria	Nitrospirota	Thermodesulfovibrionia
Otu01490_B	Bacteria	Nitrospirota	Thermodesulfovibrionia
Otu01531_B	Bacteria	Nitrospirota	Thermodesulfovibrionia
Otu01567_B	Bacteria	Nitrospirota	Thermodesulfovibrionia
Otu00724_B	Bacteria	NKB15
Otu00113_B	Bacteria	Patescibacteria	Berkelbacteria
Otu01076_B	Bacteria	Patescibacteria	Berkelbacteria
Otu01392_B	Bacteria	Patescibacteria	Gracilibacteria
Otu00967_B	Bacteria	Patescibacteria	Microgenomatia	Candidatus_Amesbacteria
Otu01109_B	Bacteria	Patescibacteria	Microgenomatia	Candidatus_Amesbacteria
Otu01085_B	Bacteria	Patescibacteria	Microgenomatia	Candidatus_Curtissbacteria
Otu01581_B	Bacteria	Patescibacteria	Microgenomatia	Candidatus_Curtissbacteria
Otu00262_B	Bacteria	Patescibacteria	Microgenomatia	Candidatus_Woesebacteria
Otu00568_B	Bacteria	Patescibacteria	Microgenomatia	Candidatus_Woesebacteria
Otu00570_B	Bacteria	Patescibacteria	Microgenomatia	Candidatus_Woesebacteria
Otu00612_B	Bacteria	Patescibacteria	Microgenomatia	Candidatus_Woesebacteria
Otu00646_B	Bacteria	Patescibacteria	Microgenomatia	Candidatus_Woesebacteria
Otu00703_B	Bacteria	Patescibacteria	Microgenomatia	Candidatus_Woesebacteria
Otu00875_B	Bacteria	Patescibacteria	Microgenomatia	Candidatus_Woesebacteria
Otu00878_B	Bacteria	Patescibacteria	Microgenomatia	Candidatus_Woesebacteria
Otu00901_B	Bacteria	Patescibacteria	Microgenomatia	Candidatus_Woesebacteria
Otu00984_B	Bacteria	Patescibacteria	Microgenomatia	Candidatus_Woesebacteria
Otu01068_B	Bacteria	Patescibacteria	Microgenomatia	Candidatus_Woesebacteria
Otu01071_B	Bacteria	Patescibacteria	Microgenomatia	Candidatus_Woesebacteria
Otu01074_B	Bacteria	Patescibacteria	Microgenomatia	Candidatus_Woesebacteria
Otu01182_B	Bacteria	Patescibacteria	Microgenomatia	Candidatus_Woesebacteria
Otu01260_B	Bacteria	Patescibacteria	Microgenomatia	Candidatus_Woesebacteria
Otu01355_B	Bacteria	Patescibacteria	Microgenomatia	Candidatus_Woesebacteria
Otu01662_B	Bacteria	Patescibacteria	Microgenomatia	Candidatus_Woesebacteria
Otu01602_B	Bacteria	Patescibacteria	Microgenomatia
Otu01108_B	Bacteria	Patescibacteria	Parcubacteria	Candidatus_Doudnabacteria
Otu00764_B	Bacteria	Planctomycetota	Brocadiae	Brocadiales	Brocadiaceae	Candidatus_Brocadia
Otu01429_B	Bacteria	Planctomycetota	Brocadiae	Brocadiales	Brocadiaceae	Candidatus_Brocadia
Otu00913_B	Bacteria	Planctomycetota	Brocadiae	Brocadiales	Brocadiaceae
Otu00580_B	Bacteria	Planctomycetota	Brocadiae	Brocadiales
Otu00243_B	Bacteria	Planctomycetota	Phycisphaerae	CCM11a
Otu00523_B	Bacteria	Planctomycetota	Phycisphaerae	CCM11a
Otu00688_B	Bacteria	Planctomycetota	Phycisphaerae	CCM11a
Otu01022_B	Bacteria	Planctomycetota	Phycisphaerae	CCM11a
Otu01087_B	Bacteria	Planctomycetota	Phycisphaerae	CCM11a
Otu01320_B	Bacteria	Planctomycetota	Phycisphaerae	CCM11a
Otu01787_B	Bacteria	Planctomycetota	Phycisphaerae	CCM11a
Otu00593_B	Bacteria	Planctomycetota	Phycisphaerae	mle1_
Otu00736_B	Bacteria	Planctomycetota	Phycisphaerae	mle1_
Otu00446_B	Bacteria	Planctomycetota	Phycisphaerae	MSBL	GWC2-45-44
Otu00340_B	Bacteria	Planctomycetota	Phycisphaerae	MSBL	SG-4
Otu00475_B	Bacteria	Planctomycetota	Phycisphaerae	MSBL	SG-4
Otu00710_B	Bacteria	Planctomycetota	Phycisphaerae	MSBL	SG-4
Otu00888_B	Bacteria	Planctomycetota	Phycisphaerae	MSBL	SG-4
Otu00890_B	Bacteria	Planctomycetota	Phycisphaerae	MSBL	SG-4
Otu01350_B	Bacteria	Planctomycetota	Phycisphaerae	MSBL	SG-4
Otu01725_B	Bacteria	Planctomycetota	Phycisphaerae	MSBL	SG-4
Otu00549_B	Bacteria	Planctomycetota	Phycisphaerae	MSBL
Otu00625_B	Bacteria	Planctomycetota	Phycisphaerae	MSBL
Otu00776_B	Bacteria	Planctomycetota	Phycisphaerae	MSBL
Otu00980_B	Bacteria	Planctomycetota	Phycisphaerae	MSBL
Otu01224_B	Bacteria	Planctomycetota	Phycisphaerae	Phycisphaerales	AKAU3564_sediment_group
Otu02007_B	Bacteria	Planctomycetota	Phycisphaerae	Phycisphaerales	AKAU3564_sediment_group
Otu01050_B	Bacteria	Planctomycetota	Phycisphaerae
Otu01767_B	Bacteria	Planctomycetota	Phycisphaerae
Otu00827_B	Bacteria	Planctomycetota	Pla3_lineage
Otu00239_B	Bacteria	Planctomycetota	Pla4_lineage
Otu00943_B	Bacteria	Planctomycetota	Pla4_lineage
Otu00516_B	Bacteria	Planctomycetota	Planctomycetes	Gemmatales	Gemmataceae
Otu01078_B	Bacteria	Planctomycetota	Planctomycetes	Gemmatales	Gemmataceae
Otu01532_B	Bacteria	Planctomycetota	Planctomycetes	Gemmatales	Gemmataceae
Otu01828_B	Bacteria	Planctomycetota	Planctomycetes	Gemmatales	Gemmataceae
Otu00500_B	Bacteria	Planctomycetota	Planctomycetes	Pirellulales	Pirellulaceae	Pir1_lineage
Otu01046_B	Bacteria	Planctomycetota	Planctomycetes	Pirellulales	Pirellulaceae	Pir1_lineage
Otu01385_B	Bacteria	Planctomycetota	Planctomycetes	Pirellulales	Pirellulaceae	Pir4_lineage
Otu01449_B	Bacteria	Planctomycetota	Planctomycetes	Pirellulales	Pirellulaceae	Pir4_lineage
Otu00894_B	Bacteria	Planctomycetota	Planctomycetes	Pirellulales	Pirellulaceae	Pirellula
Otu00301_B	Bacteria	Planctomycetota	Planctomycetes	Pirellulales	Pirellulaceae
Otu00395_B	Bacteria	Planctomycetota	Planctomycetes	Pirellulales	Pirellulaceae
Otu00672_B	Bacteria	Planctomycetota	Planctomycetes	Pirellulales	Pirellulaceae
Otu00772_B	Bacteria	Planctomycetota	Planctomycetes	Pirellulales	Pirellulaceae
Otu00976_B	Bacteria	Planctomycetota	Planctomycetes	Pirellulales	Pirellulaceae
Otu01051_B	Bacteria	Planctomycetota	Planctomycetes	Pirellulales	Pirellulaceae
Otu01075_B	Bacteria	Planctomycetota	Planctomycetes	Pirellulales	Pirellulaceae
Otu01149_B	Bacteria	Planctomycetota	Planctomycetes	Pirellulales	Pirellulaceae
Otu01171_B	Bacteria	Planctomycetota	Planctomycetes	Pirellulales	Pirellulaceae
Otu01245_B	Bacteria	Planctomycetota	Planctomycetes	Pirellulales	Pirellulaceae
Otu01304_B	Bacteria	Planctomycetota	Planctomycetes	Pirellulales	Pirellulaceae
Otu01461_B	Bacteria	Planctomycetota	Planctomycetes	Pirellulales	Pirellulaceae
Otu01591_B	Bacteria	Planctomycetota	Planctomycetes	Pirellulales	Pirellulaceae
Otu01687_B	Bacteria	Planctomycetota	Planctomycetes	Pirellulales	Pirellulaceae
Otu00559_B	Bacteria	Planctomycetota	Planctomycetes	Planctomycetales	Rubinisphaeraceae	SH-PL14
Otu01338_B	Bacteria	Planctomycetota	Planctomycetes	Planctomycetales
Otu00605_B	Bacteria	Planctomycetota	vadinHA4
Otu01526_B	Bacteria	Proteobacteria	Alphaproteobacteria	Acetobacterales	Acetobacteraceae
Otu01648_B	Bacteria	Proteobacteria	Alphaproteobacteria	Acetobacterales	Acetobacteraceae
Otu01153_B	Bacteria	Proteobacteria	Alphaproteobacteria	Caulobacterales	Caulobacteraceae	Phenylobacterium
Otu00765_B	Bacteria	Proteobacteria	Alphaproteobacteria	Caulobacterales	Caulobacteraceae
Otu01436_B	Bacteria	Proteobacteria	Alphaproteobacteria	Caulobacterales	Caulobacteraceae
Otu00495_B	Bacteria	Proteobacteria	Alphaproteobacteria	Dongiales	Dongiaceae	Dongia
Otu00522_B	Bacteria	Proteobacteria	Alphaproteobacteria	Dongiales	Dongiaceae	Dongia
Otu00404_B	Bacteria	Proteobacteria	Alphaproteobacteria	Elsterales
Otu00440_B	Bacteria	Proteobacteria	Alphaproteobacteria	Elsterales
Otu00629_B	Bacteria	Proteobacteria	Alphaproteobacteria	Elsterales
Otu00961_B	Bacteria	Proteobacteria	Alphaproteobacteria	Elsterales
Otu01061_B	Bacteria	Proteobacteria	Alphaproteobacteria	Elsterales
Otu01274_B	Bacteria	Proteobacteria	Alphaproteobacteria	Elsterales
Otu00071_B	Bacteria	Proteobacteria	Alphaproteobacteria	Micropepsales	Micropepsaceae
Otu01352_B	Bacteria	Proteobacteria	Alphaproteobacteria	Parvibaculales	Parvibaculaceae
Otu02424_B	Bacteria	Proteobacteria	Alphaproteobacteria	Reyranellales	Reyranellaceae	Reyranella
Otu00737_B	Bacteria	Proteobacteria	Alphaproteobacteria	Rhizobiales	A03
Otu00100_B	Bacteria	Proteobacteria	Alphaproteobacteria	Rhizobiales	Beijerinckiaceae	Methylovirgula
Otu00566_B	Bacteria	Proteobacteria	Alphaproteobacteria	Rhizobiales	Beijerinckiaceae	Psychroglaciecola
Otu00798_B	Bacteria	Proteobacteria	Alphaproteobacteria	Rhizobiales	Beijerinckiaceae
Otu01140_B	Bacteria	Proteobacteria	Alphaproteobacteria	Rhizobiales	Beijerinckiaceae
Otu00305_B	Bacteria	Proteobacteria	Alphaproteobacteria	Rhizobiales	Hyphomicrobiaceae	Hyphomicrobium
Otu00799_B	Bacteria	Proteobacteria	Alphaproteobacteria	Rhizobiales	Hyphomicrobiaceae
Otu00194_B	Bacteria	Proteobacteria	Alphaproteobacteria	Rhizobiales	KF-JG30-B3
Otu00214_B	Bacteria	Proteobacteria	Alphaproteobacteria	Rhizobiales	Methyloligellaceae
Otu00482_B	Bacteria	Proteobacteria	Alphaproteobacteria	Rhizobiales	Rhizobiaceae	Allorhizobium-Neorhizobium-Pararhizobium-Rhizobium
Otu02018_B	Bacteria	Proteobacteria	Alphaproteobacteria	Rhizobiales	Rhizobiaceae	Allorhizobium-Neorhizobium-Pararhizobium-Rhizobium
Otu01732_B	Bacteria	Proteobacteria	Alphaproteobacteria	Rhizobiales	Rhizobiaceae	Allorhizobium-Neorhizobium-Pararhzobium-Rhizobium
Otu00401_B	Bacteria	Proteobacteria	Alphaproteobacteria	Rhizobiales	Rhizobiaceae	Mesorhizobium
Otu00667_B	Bacteria	Proteobacteria	Alphaproteobacteria	Rhizobiales	Rhizobiaceae
Otu00966_B	Bacteria	Proteobacteria	Alphaproteobacteria	Rhizobiales	Rhizobiaceae
Otu01237_B	Bacteria	Proteobacteria	Alphaproteobacteria	Rhizobiales	Rhizobiales_Incertae_Sedis	Bauldia
Otu01264_B	Bacteria	Proteobacteria	Alphaproteobacteria	Rhizobiales	Rhizobiales_Incertae_Sedis	Bauldia
Otu00294_B	Bacteria	Proteobacteria	Alphaproteobacteria	Rhizobiales	Rhizobiales_Incertae_Sedis
Otu01045_B	Bacteria	Proteobacteria	Alphaproteobacteria	Rhizobiales	Rhizobiales_Incertae_Sedis
Otu00166_B	Bacteria	Proteobacteria	Alphaproteobacteria	Rhizobiales	Xanthobacteraceae	Pseudolabrys
Otu00734_B	Bacteria	Proteobacteria	Alphaproteobacteria	Rhizobiales	Xanthobacteraceae	Pseudolabrys
Otu00153_B	Bacteria	Proteobacteria	Alphaproteobacteria	Rhizobiales	Xanthobacteraceae
Otu00767_B	Bacteria	Proteobacteria	Alphaproteobacteria	Rhizobiales	Xanthobacteraceae
Otu01104_B	Bacteria	Proteobacteria	Alphaproteobacteria	Rhizobiales	Xanthobacteraceae
Otu01315_B	Bacteria	Proteobacteria	Alphaproteobacteria	Rhizobiales	Xanthobacteraceae
Otu01241_B	Bacteria	Proteobacteria	Alphaproteobacteria	Rhizobiales
Otu00633_B	Bacteria	Proteobacteria	Alphaproteobacteria	Rhodobacterales	Rhodobacteraceae	Rubellimicrobium
Otu03039_B	Bacteria	Proteobacteria	Alphaproteobacteria	Rhodobacterales	Rhodobacteraceae	Rubellimicrobium
Otu03051_B	Bacteria	Proteobacteria	Alphaproteobacteria	Rhodobacterales	Rhodobacteraceae
Otu00642_B	Bacteria	Proteobacteria	Alphaproteobacteria	Rhodospirillales
Otu00941_B	Bacteria	Proteobacteria	Alphaproteobacteria	Sphingomonadales	Sphingomonadaceae	Altererythrobacter
Otu00686_B	Bacteria	Proteobacteria	Alphaproteobacteria	Sphingomonadales	Sphingomonadaceae	Ellin6055
Otu00134_B	Bacteria	Proteobacteria	Alphaproteobacteria	Sphingomonadales	Sphingomonadaceae	Porphyrobacter
Otu01751_B	Bacteria	Proteobacteria	Alphaproteobacteria	Sphingomonadales	Sphingomonadaceae
Otu00558_B	Bacteria	Proteobacteria	Alphaproteobacteria
Otu00624_B	Bacteria	Proteobacteria	Alphaproteobacteria
Otu00902_B	Bacteria	Proteobacteria	Alphaproteobacteria
Otu01044_B	Bacteria	Proteobacteria	Alphaproteobacteria
Otu01052_B	Bacteria	Proteobacteria	Alphaproteobacteria
Otu01277_B	Bacteria	Proteobacteria	Alphaproteobacteria
Otu01309_B	Bacteria	Proteobacteria	Alphaproteobacteria
Otu00049_B	Bacteria	Proteobacteria	Gammaproteobacteria	Acidiferrobacterales	Acidiferrobacteraceae	Sulfurifustis
Otu00215_B	Bacteria	Proteobacteria	Gammaproteobacteria	Acidiferrobacterales	Acidiferrobacteraceae	Sulfurifustis
Otu00228_B	Bacteria	Proteobacteria	Gammaproteobacteria	Acidiferrobacterales	Acidiferrobacteraceae	Sulfurifustis
Otu00238_B	Bacteria	Proteobacteria	Gammaproteobacteria	Acidiferrobacterales	Acidiferrobacteraceae	Sulfurifustis
Otu00631_B	Bacteria	Proteobacteria	Gammaproteobacteria	Acidiferrobacterales	Acidiferrobacteraceae	Sulfurifustis
Otu01394_B	Bacteria	Proteobacteria	Gammaproteobacteria	Acidiferrobacterales	Acidiferrobacteraceae
Otu01113_B	Bacteria	Proteobacteria	Gammaproteobacteria	Alteromonadales	Alteromonadaceae	Alishewanella
Otu01011_B	Bacteria	Proteobacteria	Gammaproteobacteria	Alteromonadales	Alteromonadaceae	Rheinheimera
Otu00634_B	Bacteria	Proteobacteria	Gammaproteobacteria	Burkholderiales	A21b
Otu01492_B	Bacteria	Proteobacteria	Gammaproteobacteria	Burkholderiales	Aquaspirillaceae	Rivicola
Otu00102_B	Bacteria	Proteobacteria	Gammaproteobacteria	Burkholderiales	B1-7BS
Otu00636_B	Bacteria	Proteobacteria	Gammaproteobacteria	Burkholderiales	B1-7BS
Otu01381_B	Bacteria	Proteobacteria	Gammaproteobacteria	Burkholderiales	B1-7BS
Otu00234_B	Bacteria	Proteobacteria	Gammaproteobacteria	Burkholderiales	Burkholderiaceae	Polynucleobacter
Otu00494_B	Bacteria	Proteobacteria	Gammaproteobacteria	Burkholderiales	Burkholderiaceae
Otu00143_B	Bacteria	Proteobacteria	Gammaproteobacteria	Burkholderiales	Comamonadaceae	Delftia
Otu00193_B	Bacteria	Proteobacteria	Gammaproteobacteria	Burkholderiales	Comamonadaceae	Hydrogenophaga
Otu00814_B	Bacteria	Proteobacteria	Gammaproteobacteria	Burkholderiales	Comamonadaceae	Ideonella
Otu00731_B	Bacteria	Proteobacteria	Gammaproteobacteria	Burkholderiales	Comamonadaceae	Ramlibacter
Otu02147_B	Bacteria	Proteobacteria	Gammaproteobacteria	Burkholderiales	Comamonadaceae	Tepidimonas
Otu00003_B	Bacteria	Proteobacteria	Gammaproteobacteria	Burkholderiales	Comamonadaceae
Otu00010_B	Bacteria	Proteobacteria	Gammaproteobacteria	Burkholderiales	Comamonadaceae
Otu00016_B	Bacteria	Proteobacteria	Gammaproteobacteria	Burkholderiales	Comamonadaceae
Otu00058_B	Bacteria	Proteobacteria	Gammaproteobacteria	Burkholderiales	Comamonadaceae
Otu00133_B	Bacteria	Proteobacteria	Gammaproteobacteria	Burkholderiales	Comamonadaceae
Otu00183_B	Bacteria	Proteobacteria	Gammaproteobacteria	Burkholderiales	Comamonadaceae
Otu00233_B	Bacteria	Proteobacteria	Gammaproteobacteria	Burkholderiales	Comamonadaceae
Otu00410_B	Bacteria	Proteobacteria	Gammaproteobacteria	Burkholderiales	Comamonadaceae
Otu00477_B	Bacteria	Proteobacteria	Gammaproteobacteria	Burkholderiales	Comamonadaceae
Otu00512_B	Bacteria	Proteobacteria	Gammaproteobacteria	Burkholderiales	Comamonadaceae
Otu00604_B	Bacteria	Proteobacteria	Gammaproteobacteria	Burkholderiales	Comamonadaceae
Otu00929_B	Bacteria	Proteobacteria	Gammaproteobacteria	Burkholderiales	Comamonadaceae
Otu01200_B	Bacteria	Proteobacteria	Gammaproteobacteria	Burkholderiales	Comamonadaceae
Otu01686_B	Bacteria	Proteobacteria	Gammaproteobacteria	Burkholderiales	Comamonadaceae
Otu02079_B	Bacteria	Proteobacteria	Gammaproteobacteria	Burkholderiales	Comamonadaceae
Otu02282_B	Bacteria	Proteobacteria	Gammaproteobacteria	Burkholderiales	Comamonadaceae
Otu02705_B	Bacteria	Proteobacteria	Gammaproteobacteria	Burkholderiales	Comamonadaceae
Otu00275_B	Bacteria	Proteobacteria	Gammaproteobacteria	Burkholderiales	Gallionellaceae	Sideroxydans
Otu00008_B	Bacteria	Proteobacteria	Gammaproteobacteria	Burkholderiales	Gallionellaceae
Otu00815_B	Bacteria	Proteobacteria	Gammaproteobacteria	Burkholderiales	Gallionellaceae
Otu01060_B	Bacteria	Proteobacteria	Gammaproteobacteria	Burkholderiales	Hydrogenophilaceae	Hydrogenophilus
Otu01862_B	Bacteria	Proteobacteria	Gammaproteobacteria	Burkholderiales	Hydrogenophilaceae	Tepidiphilus
Otu00464_B	Bacteria	Proteobacteria	Gammaproteobacteria	Burkholderiales	Hydrogenophilaceae	Thiobacillus
Otu00608_B	Bacteria	Proteobacteria	Gammaproteobacteria	Burkholderiales	Hydrogenophilaceae
Otu00678_B	Bacteria	Proteobacteria	Gammaproteobacteria	Burkholderiales	Leeiaceae	Leeia
Otu01346_B	Bacteria	Proteobacteria	Gammaproteobacteria	Burkholderiales	Leeiaceae	Leeia
Otu01226_B	Bacteria	Proteobacteria	Gammaproteobacteria	Burkholderiales	Methylophilaceae	Methylobacillus
Otu00168_B	Bacteria	Proteobacteria	Gammaproteobacteria	Burkholderiales	Nitrosomonadaceae	GOUTA6
Otu00315_B	Bacteria	Proteobacteria	Gammaproteobacteria	Burkholderiales	Nitrosomonadaceae	GOUTA6
Otu00317_B	Bacteria	Proteobacteria	Gammaproteobacteria	Burkholderiales	Nitrosomonadaceae	GOUTA6
Otu01178_B	Bacteria	Proteobacteria	Gammaproteobacteria	Burkholderiales	Nitrosomonadaceae	GOUTA6
Otu00107_B	Bacteria	Proteobacteria	Gammaproteobacteria	Burkholderiales	Nitrosomonadaceae	IS-44
Otu00073_B	Bacteria	Proteobacteria	Gammaproteobacteria	Burkholderiales	Nitrosomonadaceae	MND1
Otu00177_B	Bacteria	Proteobacteria	Gammaproteobacteria	Burkholderiales	Nitrosomonadaceae	MND1
Otu00342_B	Bacteria	Proteobacteria	Gammaproteobacteria	Burkholderiales	Nitrosomonadaceae	MND1
Otu00397_B	Bacteria	Proteobacteria	Gammaproteobacteria	Burkholderiales	Nitrosomonadaceae	MND1
Otu00417_B	Bacteria	Proteobacteria	Gammaproteobacteria	Burkholderiales	Nitrosomonadaceae	MND1
Otu00510_B	Bacteria	Proteobacteria	Gammaproteobacteria	Burkholderiales	Nitrosomonadaceae	MND1
Otu00685_B	Bacteria	Proteobacteria	Gammaproteobacteria	Burkholderiales	Nitrosomonadaceae	MND1
Otu00924_B	Bacteria	Proteobacteria	Gammaproteobacteria	Burkholderiales	Nitrosomonadaceae	MND1
Otu01103_B	Bacteria	Proteobacteria	Gammaproteobacteria	Burkholderiales	Nitrosomonadaceae	MND1
Otu01273_B	Bacteria	Proteobacteria	Gammaproteobacteria	Burkholderiales	Nitrosomonadaceae	MND1
Otu01327_B	Bacteria	Proteobacteria	Gammaproteobacteria	Burkholderiales	Nitrosomonadaceae	MND1
Otu01398_B	Bacteria	Proteobacteria	Gammaproteobacteria	Burkholderiales	Nitrosomonadaceae	MND1
Otu00826_B	Bacteria	Proteobacteria	Gammaproteobacteria	Burkholderiales	Nitrosomonadaceae	oc32
Otu01236_B	Bacteria	Proteobacteria	Gammaproteobacteria	Burkholderiales	Rhodocyclaceae	Dechlorobacter
Otu00009_B	Bacteria	Proteobacteria	Gammaproteobacteria	Burkholderiales	Rhodocyclaceae	Dechloromonas
Otu01377_B	Bacteria	Proteobacteria	Gammaproteobacteria	Burkholderiales	Rhodocyclaceae	Zoogloea
Otu00288_B	Bacteria	Proteobacteria	Gammaproteobacteria	Burkholderiales	SC-I-4
Otu00999_B	Bacteria	Proteobacteria	Gammaproteobacteria	Burkholderiales	SC-I-4
Otu01065_B	Bacteria	Proteobacteria	Gammaproteobacteria	Burkholderiales	SC-I-4
Otu00035_B	Bacteria	Proteobacteria	Gammaproteobacteria	Burkholderiales	TRA3-20
Otu00041_B	Bacteria	Proteobacteria	Gammaproteobacteria	Burkholderiales	TRA3-20
Otu00111_B	Bacteria	Proteobacteria	Gammaproteobacteria	Burkholderiales	TRA3-20
Otu00202_B	Bacteria	Proteobacteria	Gammaproteobacteria	Burkholderiales	TRA3-20
Otu00257_B	Bacteria	Proteobacteria	Gammaproteobacteria	Burkholderiales
Otu00437_B	Bacteria	Proteobacteria	Gammaproteobacteria	Burkholderiales
Otu00931_B	Bacteria	Proteobacteria	Gammaproteobacteria	Burkholderiales
Otu00553_B	Bacteria	Proteobacteria	Gammaproteobacteria	CCD24
Otu00027_B	Bacteria	Proteobacteria	Gammaproteobacteria	Diplorickettsiales	Diplorickettsiaceae	Aquicella
Otu00121_B	Bacteria	Proteobacteria	Gammaproteobacteria	Diplorickettsiales	Diplorickettsiaceae	Aquicella
Otu00578_B	Bacteria	Proteobacteria	Gammaproteobacteria	Diplorickettsiales	Diplorickettsiaceae	Aquicella
Otu01495_B	Bacteria	Proteobacteria	Gammaproteobacteria	Diplorickettsiales	Diplorickettsiaceae	Aquicella
Otu02289_B	Bacteria	Proteobacteria	Gammaproteobacteria	Enterobacterales	Enterobacteriaceae	Escherichia-Shigella
Otu00074_B	Bacteria	Proteobacteria	Gammaproteobacteria	Enterobacterales	Enterobacteriaceae
Otu00117_B	Bacteria	Proteobacteria	Gammaproteobacteria	Enterobacterales
Otu00140_B	Bacteria	Proteobacteria	Gammaproteobacteria	Enterobacterales
Otu00403_B	Bacteria	Proteobacteria	Gammaproteobacteria	Gammaproteobacteria_Incertae_Sedis	Unknown_Family	Acidibacter
Otu01530_B	Bacteria	Proteobacteria	Gammaproteobacteria	Oceanospirillales	Halomonadaceae	Cobetia
Otu00565_B	Bacteria	Proteobacteria	Gammaproteobacteria	Pasteurellales	Pasteurellaceae	Haemophilus
Otu00859_B	Bacteria	Proteobacteria	Gammaproteobacteria	Pasteurellales	Pasteurellaceae	Haemophilus
Otu00037_B	Bacteria	Proteobacteria	Gammaproteobacteria	Pseudomonadales	Moraxellaceae	Acinetobacter
Otu00583_B	Bacteria	Proteobacteria	Gammaproteobacteria	Pseudomonadales	Moraxellaceae	Acinetobacter
Otu00718_B	Bacteria	Proteobacteria	Gammaproteobacteria	Pseudomonadales	Moraxellaceae	Acinetobacter
Otu00876_B	Bacteria	Proteobacteria	Gammaproteobacteria	Steroidobacterales	Steroidobacteraceae
Otu02130_B	Bacteria	Proteobacteria	Gammaproteobacteria	Xanthomonadales	Rhodanobacteraceae	Dokdonella
Otu01262_B	Bacteria	Proteobacteria	Gammaproteobacteria	Xanthomonadales	Rhodanobacteraceae	Luteibacter
Otu01222_B	Bacteria	Proteobacteria	Gammaproteobacteria	Xanthomonadales	Rhodanobacteraceae	Pseudofulvimonas
Otu00241_B	Bacteria	Proteobacteria	Gammaproteobacteria	Xanthomonadales	Rhodanobacteraceae	Rhodanobacter
Otu00353_B	Bacteria	Proteobacteria	Gammaproteobacteria	Xanthomonadales	Xanthomonadaceae	Lysobacter
Otu00645_B	Bacteria	Proteobacteria	Gammaproteobacteria	Xanthomonadales	Xanthomonadaceae	Lysobacter
Otu01992_B	Bacteria	Proteobacteria	Gammaproteobacteria	Xanthomonadales	Xanthomonadaceae	Lysobacter
Otu00026_B	Bacteria	Proteobacteria	Gammaproteobacteria
Otu00665_B	Bacteria	Proteobacteria	Gammaproteobacteria
Otu00677_B	Bacteria	Proteobacteria	Gammaproteobacteria
Otu00779_B	Bacteria	Proteobacteria	Gammaproteobacteria
Otu01391_B	Bacteria	Proteobacteria	Gammaproteobacteria
Otu01935_B	Bacteria	Proteobacteria	Gammaproteobacteria
Otu01683_B	Bacteria	Proteobacteria
Otu00013_B	Bacteria	RCP2-54
Otu00965_B	Bacteria	RCP2-54
Otu01185_B	Bacteria	RCP2-54
Otu00696_B	Bacteria	SAR324_clade(Marine_group_B)
Otu00971_B	Bacteria	SAR324_clade(Marine_group_B)
Otu00989_B	Bacteria	SAR324_clade(Marine_group_B)
Otu00287_B	Bacteria	Schekmanbacteria
Otu01258_B	Bacteria	Schekmanbacteria
Otu00063_B	Bacteria	Spirochaetota	Spirochaetia	Spirochaetales	Spirochaetaceae	Spirochaeta
Otu00096_B	Bacteria	Spirochaetota	Spirochaetia	Spirochaetales	Spirochaetaceae	Spirochaeta
Otu00164_B	Bacteria	Spirochaetota	Spirochaetia	Spirochaetales	Spirochaetaceae	Spirochaeta
Otu00212_B	Bacteria	Spirochaetota	Spirochaetia	Spirochaetales	Spirochaetaceae	Spirochaeta
Otu00349_B	Bacteria	Spirochaetota	Spirochaetia	Spirochaetales	Spirochaetaceae	Spirochaeta
Otu00518_B	Bacteria	Spirochaetota	Spirochaetia	Spirochaetales	Spirochaetaceae	Spirochaeta
Otu00607_B	Bacteria	Spirochaetota	Spirochaetia	Spirochaetales	Spirochaetaceae	Spirochaeta
Otu00863_B	Bacteria	Spirochaetota	Spirochaetia	Spirochaetales	Spirochaetaceae	Spirochaeta
Otu00973_B	Bacteria	Spirochaetota	Spirochaetia	Spirochaetales	Spirochaetaceae	Spirochaeta
Otu01225_B	Bacteria	Spirochaetota	Spirochaetia	Spirochaetales	Spirochaetaceae	Spirochaeta
Otu01313_B	Bacteria	Spirochaetota	Spirochaetia	Spirochaetales	Spirochaetaceae	Spirochaeta
Otu01589_B	Bacteria	Spirochaetota	Spirochaetia	Spirochaetales	Spirochaetaceae	Spirochaeta
Otu00280_B	Bacteria	Spirochaetota	Spirochaetia	Spirochaetales	Spirochaetaceae
Otu00706_B	Bacteria	Spirochaetota	Spirochaetia	Spirochaetales	Spirochaetaceae
Otu01101_B	Bacteria	Spirochaetota	Spirochaetia	Spirochaetales	Spirochaetaceae
Otu01443_B	Bacteria	Spirochaetota	Spirochaetia	Spirochaetales	Spirochaetaceae
Otu01639_B	Bacteria	Spirochaetota	Spirochaetia	Spirochaetales	Spirochaetaceae
Otu01305_B	Bacteria	Sumerlaeota	Sumerlaeia
Otu00355_B	Bacteria	Sva045
Otu00447_B	Bacteria	Sva045
Otu00023_B	Bacteria	Sva045
Otu00055_B	Bacteria	Sva045
Otu00251_B	Bacteria	Sva045
Otu00335_B	Bacteria	Sva045
Otu00427_B	Bacteria	Sva045
Otu00489_B	Bacteria	Sva045
Otu00601_B	Bacteria	Sva045
Otu00740_B	Bacteria	Sva045
Otu00838_B	Bacteria	Sva045
Otu01145_B	Bacteria	Sva045
Otu01174_B	Bacteria	Sva045
Otu01231_B	Bacteria	Sva045
Otu01248_B	Bacteria	Sva045
Otu01356_B	Bacteria	Sva045
Otu00748_B	Bacteria	Verrucomicrobiota	Chlamydiae	Chlamydiales	cvE6
Otu01152_B	Bacteria	Verrucomicrobiota	Chlamydiae	Chlamydiales	cvE6
Otu01607_B	Bacteria	Verrucomicrobiota	Chlamydiae	Chlamydiales	Parachlamydiaceae	Candidatus_Protochlamydia
Otu01347_B	Bacteria	Verrucomicrobiota	Chlamydiae	Chlamydiales	Simkaniaceae	Ga0074140
Otu01582_B	Bacteria	Verrucomicrobiota	Chlamydiae	Chlamydiales	Simkaniaceae
Otu00374_B	Bacteria	Verrucomicrobiota	Omnitrophia	Omnitrophales	Omnitrophaceae	Candidatus_Omnitrophus
Otu00692_B	Bacteria	Verrucomicrobiota	Omnitrophia	Omnitrophales	Omnitrophaceae	Candidatus_Omnitrophus
Otu00695_B	Bacteria	Verrucomicrobiota	Omnitrophia	Omnitrophales	Omnitrophaceae	Candidatus_Omnitrophus
Otu00709_B	Bacteria	Verrucomicrobiota	Omnitrophia	Omnitrophales	Omnitrophaceae	Candidatus_Omnitrophus
Otu00719_B	Bacteria	Verrucomicrobiota	Omnitrophia	Omnitrophales	Omnitrophaceae	Candidatus_Omnitrophus
Otu00835_B	Bacteria	Verrucomicrobiota	Omnitrophia	Omnitrophales	Omnitrophaceae	Candidatus_Omnitrophus
Otu00861_B	Bacteria	Verrucomicrobiota	Omnitrophia	Omnitrophales	Omnitrophaceae	Candidatus_Omnitrophus
Otu00951_B	Bacteria	Verrucomicrobiota	Omnitrophia	Omnitrophales	Omnitrophaceae	Candidatus_Omnitrophus
Otu00960_B	Bacteria	Verrucomicrobiota	Omnitrophia	Omnitrophales	Omnitrophaceae	Candidatus_Omnitrophus
Otu01119_B	Bacteria	Verrucomicrobiota	Omnitrophia	Omnitrophales	Omnitrophaceae	Candidatus_Omnitrophus
Otu01465_B	Bacteria	Verrucomicrobiota	Omnitrophia	Omnitrophales	Omnitrophaceae	Candidatus_Omnitrophus
Otu01498_B	Bacteria	Verrucomicrobiota	Omnitrophia	Omnitrophales	Omnitrophaceae	Candidatus_Omnitrophus
Otu01519_B	Bacteria	Verrucomicrobiota	Omnitrophia	Omnitrophales	Omnitrophaceae	Candidatus_Omnitrophus
Otu01619_B	Bacteria	Verrucomicrobiota	Omnitrophia	Omnitrophales	Omnitrophaceae	Candidatus_Omnitrophus
Otu01792_B	Bacteria	Verrucomicrobiota	Omnitrophia	Omnitrophales	Omnitrophaceae	Candidatus_Omnitrophus
Otu01848_B	Bacteria	Verrucomicrobiota	Omnitrophia	Omnitrophales	Omnitrophaceae	Candidatus_Omnitrophus
Otu01855_B	Bacteria	Verrucomicrobiota	Omnitrophia	Omnitrophales	Omnitrophaceae	Candidatus_Omnitrophus
Otu00886_B	Bacteria	Verrucomicrobiota	Omnitrophia	Omnitrophales
Otu01220_B	Bacteria	Verrucomicrobiota	Omnitrophia	Omnitrophales
Otu01894_B	Bacteria	Verrucomicrobiota	Omnitrophia	Omnitrophales
Otu00907_B	Bacteria	Verrucomicrobiota	Verrucomicrobiae	Chthoniobacterales	Chthoniobacteraceae	Chthoniobacter
Otu00543_B	Bacteria	Verrucomicrobiota	Verrucomicrobiae	Opitutales	Opitutaceae	Lacunisphaera
Otu01090_B	Bacteria	Verrucomicrobiota	Verrucomicrobiae	Opitutales	Opitutaceae	Lacunisphaera
Otu01146_B	Bacteria	Verrucomicrobiota	Verrucomicrobiae	Opitutales	Opitutaceae	Lacunisphaera
Otu00484_B	Bacteria	Verrucomicrobiota	Verrucomicrobiae	Pedosphaerales	Pedosphaeraceae	ADurb.Bin063-1
Otu00956_B	Bacteria	Verrucomicrobiota	Verrucomicrobiae	Pedosphaerales	Pedosphaeraceae	ADurb.Bin063-1
Otu00509_B	Bacteria	Verrucomicrobiota	Verrucomicrobiae	Pedosphaerales	Pedosphaeraceae
Otu00760_B	Bacteria	Verrucomicrobiota	Verrucomicrobiae	Pedosphaerales	Pedosphaeraceae
Otu00768_B	Bacteria	Verrucomicrobiota	Verrucomicrobiae	Pedosphaerales	Pedosphaeraceae
Otu00813_B	Bacteria	Verrucomicrobiota	Verrucomicrobiae	Pedosphaerales	Pedosphaeraceae
Otu00918_B	Bacteria	Verrucomicrobiota	Verrucomicrobiae	Pedosphaerales	Pedosphaeraceae
Otu01069_B	Bacteria	Verrucomicrobiota	Verrucomicrobiae	Pedosphaerales	Pedosphaeraceae
Otu01401_B	Bacteria	Verrucomicrobiota	Verrucomicrobiae	Pedosphaerales	Pedosphaeraceae
Otu01414_B	Bacteria	Verrucomicrobiota	Verrucomicrobiae	Pedosphaerales	Pedosphaeraceae
Otu01765_B	Bacteria	Verrucomicrobiota	Verrucomicrobiae	Pedosphaerales	Pedosphaeraceae
Otu01053_B	Bacteria	Verrucomicrobiota	Omnitrophia	Omnitrophales	Omnitrophaceae	Candidatus_Omnitrophus
Otu01475_B	Bacteria	WS2
Otu00080_B	Bacteria	Zixibacteria
Otu00121_B	Bacteria	Zixibacteria
Otu00158_B	Bacteria	Zixibacteria
Otu00227_B	Bacteria	Zixibacteria
Otu00323_B	Bacteria	Zixibacteria
Otu00485_B	Bacteria	Zixibacteria
Otu00733_B	Bacteria	Zixibacteria
Otu00905_B	Bacteria	Zixibacteria
Otu01279_B	Bacteria	Zixibacteria
Otu01611_B	Bacteria	Zixibacteria
Otu00045_B	Bacteria
Otu00050_B	Bacteria
Otu00082_B	Bacteria
Otu00086_B	Bacteria
Otu00089_B	Bacteria
Otu00105_B	Bacteria
Otu00196_B	Bacteria
Otu00206_B	Bacteria
Otu00312_B	Bacteria
Otu00350_B	Bacteria
Otu00366_B	Bacteria
Otu00388_B	Bacteria
Otu00391_B	Bacteria
Otu00393_B	Bacteria
Otu00406_B	Bacteria
Otu00424_B	Bacteria
Otu00460_B	Bacteria
Otu00474_B	Bacteria
Otu00498_B	Bacteria
Otu01255_B	Bacteria
Otu00530_B	Bacteria
Otu00539_B	Bacteria
Otu00542_B	Bacteria
Otu00582_B	Bacteria
Otu00600_B	Bacteria
Otu00649_B	Bacteria
Otu00700_B	Bacteria
Otu00789_B	Bacteria
Otu00818_B	Bacteria
Otu00829_B	Bacteria
Otu00839_B	Bacteria
Otu00855_B	Bacteria
Otu00884_B	Bacteria
Otu00885_B	Bacteria
Otu00916_B	Bacteria
Otu00921_B	Bacteria
Otu00933_B	Bacteria
Otu00957_B	Bacteria
Otu00962_B	Bacteria
Otu00963_B	Bacteria
Otu00968_B	Bacteria
Otu00970_B	Bacteria
Otu00979_B	Bacteria
Otu00991_B	Bacteria
Otu01008_B	Bacteria
Otu01013_B	Bacteria
Otu01020_B	Bacteria
Otu01062_B	Bacteria
Otu01067_B	Bacteria
Otu01127_B	Bacteria
Otu01136_B	Bacteria
Otu01150_B	Bacteria
Otu01176_B	Bacteria
Otu01179_B	Bacteria
Otu01183_B	Bacteria
Otu01186_B	Bacteria
Otu01221_B	Bacteria
Otu01261_B	Bacteria
Otu01266_B	Bacteria
Otu01268_B	Bacteria
Otu01330_B	Bacteria
Otu01379_B	Bacteria
Otu01383_B	Bacteria
Otu01384_B	Bacteria
Otu01386_B	Bacteria
Otu01410_B	Bacteria
Otu01416_B	Bacteria
Otu01427_B	Bacteria
Otu01444_B	Bacteria
Otu01448_B	Bacteria
Otu01473_B	Bacteria
Otu01509_B	Bacteria
Otu01527_B	Bacteria
Otu01529_B	Bacteria
Otu01557_B	Bacteria
Otu01593_B	Bacteria
Otu01637_B	Bacteria
Otu01647_B	Bacteria
Otu01802_B	Bacteria
Otu02074_B	Bacteria
Otu02095_B	Bacteria
Otu02864_B	Bacteria
Otu02892_B	Bacteria
