# Supplementary material for: Heterogeneity of rock-hosted microbial communities in a serpentinizing aquifer of the Coast Range Ophiolite
Source: Front Microbiol. 2025 Mar 7;16:1504241. doi: 10.3389/fmicb.2025.1504241 (PMC11926711; doi:10.3389/fmicb.2025.1504241)
Supplement: Supplementary file 6 [file Table_6.XLSX]

## Sheet: Sheet1
Table S6 - Abundant Core-Enriched OTUs, taxonomic assignments via SILVA (v.138), relative abundance in samples, and detection in other serpentinite studies
OTU	Best Hit Tax	Taxonomic Assignment from SILVA (v.138)						Relative Abundance of OTU*										Detection in Other Serpentinite Studies
		Domain	Phylum	Class	Order	Family	Genus	CSW1R_2.4mbs	CSW2R_4.2mbs	CSW10R_19.1mbs	CSW14_25.5mbs	QV7R_6.5mbs	QV18R_20.1mbs	QV21R_22.2mbs	QV25R_60.0mbs	QV30R_30.8mbs	QV42R_43.4mbs	Daae et al, 2013	Ronholm et al, 2018	Khilyas et al, 2019	Motamedi et al, 2020	Goordial et al, 2021	Kraus 2021
Otu01317-B	Acidobacteria	Bacteria	Acidobacteriota	Acidobacteriae	Acidobacteriales	Acidobacteriaceae_(Subgroup_1)		0	0	0	0	0	0	0	1.85	0	0	Acidobacteriales		Acidobacteriales	Acidobacteriaceae	Acidobacteriaceae	Acidobacteriaceae_(Subgroup_1)
Otu00012-B	uncultured bacterium	Bacteria	Acidobacteriota	Acidobacteriae	Acidobacteriales			1.84	0.01	1.36	2.27	0	0	0	0	0	0
Otu01331-B	uncultured bacterium	Bacteria	Acidobacteriota	Acidobacteriae	Solibacterales	Solibacteraceae		0	0.01	0	0	0.01	0.01	1.07	0	0	0			Solibacterales		Solibacteraceae
Otu00018-B	uncultured bacterium	Bacteria	Acidobacteriota	Acidobacteriae	Subgroup_2			1.72	0.06	0.68	1.27	0	0	0	0	0	0
Otu00025-B	uncultured bacterium	Bacteria	Acidobacteriota	Subgroup_22				1.37	0.64	0.3	0.79	0	0	0	0	0	0						Subgroup_22
Otu00021-B	uncultured Acidobacteriaceae	Bacteria	Acidobacteriota	Vicinamibacteria	Vicinamibacterales	Vicinamibacteraceae		0.34	0.75	0.01	0.32	0.8	1.8	0.4	0.88	0.83	1.35						Vicinamibacteraceae
Otu00095-B	uncultured bacterium	Bacteria	Acidobacteriota	Vicinamibacteria	Vicinamibacterales	Vicinamibacteraceae		0.03	0.11	0.08	0.02	0.36	0.72	1.42	0.69	0.27	0.05
Otu00371-B	uncultured bacterium	Bacteria	Acidobacteriota	Vicinamibacteria	Vicinamibacterales			0	0.0428693	0	0	0.110156	0.0289897	1.63551	0	0.090967	0.170734						Vicinamibacterales
Otu00019-B	Mycolicibacterium sp.	Bacteria	Actinobacteriota	Actinobacteria	Corynebacteriales	Mycobacteriaceae		0.00789702	0.0611414	0.408364	0.202922	0.989939	9.14625	16.3139	8.36096	0.450287	25.8712	Mycobacteriaceae		Corynebacteriales		Actinobacteria	Mycobacteriaceae
Otu00172-B	uncultured bacterium	Bacteria	Actinobacteriota	Actinobacteria	Micrococcales	Intrasporangiaceae		0	0.01265	0.115504	0	0.387751	1.04363	0.714678	0.172985	0.172837	0			Micrococcales	Micrococcales		Intrasporangiaceae
Otu00091-B	Propionibacterium	Bacteria	Actinobacteriota	Actinobacteria	Propionibacteriales	Propionibacteriaceae		0	0.00632498	0.163197	0.453591	0.0646251	4.14553	3.50467	0.908174	0.0363868	1.33574			Propionibacteriaceae			Propionibacteriaceae
Otu00860-B	uncultured bacterium	Bacteria	Actinobacteriota	Thermoleophilia	Gaiellales			0	0	0	0	0.0308438	0.188433	1.23694	0	0	0			Gaiellales		Thermoleophilia	Gaiellales
Otu00040-B	uncultured bacterium	Bacteria	Actinobacteriota	Thermoleophilia	Solirubrobacterales	2021-06-14		0	0.156016	0.0126682	0	1.15003	1.15959	2.13029	0.677526	1.12799	1.01436	Solirubrobacterales		Solirubrobacterales			Solirubrobacterales
Otu00219-B	uncultured actinobacterium	Bacteria	Actinobacteriota	Thermoleophilia	Solirubrobacterales	Solirubrobacteraceae		0	0.0119472	0	0	0.315782	0.44934	2.83123	0.0864927	0.259256	0						Solirubrobacteraceae
Otu01514-B	uncultured bacterium	Bacteria	Bacteroidota	Bacteroidia	Cytophagales	Microscillaceae		0	0	0	0	0	0	1.49808	0	0	0			Cytophagales			Microscillaceae
Otu01857-B	uncultured bacterium	Bacteria	Bacteroidota	Bacteroidia	Cytophagales	Microscillaceae		0	0	0	0	0	0	1.04453	0	0	0
Otu00005-B	Cloacibacterium normanense	Bacteria	Bacteroidota	Bacteroidia	Flavobacteriales	Weeksellaceae	Cloacibacterium	0	0.0316249	8.01303	8.44895	0	0	0	0	0	0			Flavobacteriales			Weeksellaceae
Otu01487-B	Rhodobacteraceae	Bacteria	Bdellovibrionota	Oligoflexia	031-6G20			0	0.02	0	0.02	0.0190938	0	1.03	0	0	0						031-6G20
Otu00169-B	uncultured bacterium	Bacteria	Chloroflexi	TK10				0	0.06	0	0	0.31	0.42	0	1.02	0.31	0.02	Chloroflexi		TK10	Chloroflexi	Chloroflexi	TK10
Otu00338-B	uncultured bacterium	Bacteria	Firmicutes	Bacilli	Alicyclobacillales	Alicyclobacillaceae		0	0	0.0842065	0.172538	0	0	1.25069	0	0	0			Bacilli	Bacilli	Alicyclobacillaceae	Alicyclobacillaceae
Otu00526-B	Lactococcus lactis	Bacteria	Firmicutes	Bacilli	Lactobacillales	Streptococcaceae		0	0	0	0.120994	0.04	0	1.26	0.04	0	0			Streptococcaceae			Streptococcaceae
Otu00064-B	uncultured bacterium	Bacteria	Methylomirabilota	Methylomirabilia	Methylomirabilales	Methylomirabilaceae		0	1.65714	0.0402402	0	0	0	0	0	0	0						Methylomirabilaceae
Otu00059-B	uncultured bacterium	Bacteria	Methylomirabilota	Methylomirabilia	Methylomirabilales	Methylomirabilaceae		0.17706	1.1645	0.153509	0.139441	0	0	0	0	0	0
Otu00048-B	uncultured bacterium	Bacteria	Methylomirabilota	Methylomirabilia	Rokubacteriales			0.200335	1.45826	0.13786	0.100919	0	0	0	0	0	0
Otu01526-B	Acetobacter sp	Bacteria	Proteobacteria	Alphaproteobacteria	Acetobacterales	Acetobacteraceae		0	0	0	0	0	0	0	1.55687	0	0	Acetobacteraceae		Acetobacteraceae	Acetobacteraceae	Acetobacteraceae	Acetobacteraceae
Otu00049-B	uncultured bacterium	Bacteria	Proteobacteria	Gammaproteobacteria	Acidiferrobacterales	Acidiferrobacteraceae	Sulfurifustis	0	1.92279	0.0365143	0	0	0	0	0	0	0
Otu01113-B	Gammaproteobacteria	Bacteria	Proteobacteria	Gammaproteobacteria	Alteromonadales	Alteromonadaceae		0	0	0	0	0	0	0	2.19115	0.0090967	0			Alteromonadaceae		Alteromonadaceae	Alteromonadaceae
Otu00634-B	uncultured bacterium	Bacteria	Proteobacteria	Gammaproteobacteria	Burkholderiales	A21b		0	0	0	0	0.0279063	0.173938	2.2265	0	0.0227418	0
Otu00234-B	Burkholderiales	Bacteria	Proteobacteria	Gammaproteobacteria	Burkholderiales	Burkholderiaceae		0	0	0	0	0	0	0	0	0	4.36879			Burkholderiaceae	Burkholderiaceae		Burkholderiaceae
Otu00494-B	uncultured bacterium	Bacteria	Proteobacteria	Gammaproteobacteria	Burkholderiales	Burkholderiaceae		0	0	0	0	0	0	0	0	0	3.66576
Otu00003-B	Acidovorax sp.	Bacteria	Proteobacteria	Gammaproteobacteria	Burkholderiales	Comamonadaceae		0.0112221	0.160233	12.8568	11.4602	0.975252	1.63792	2.62507	1.35505	0.645866	2.55097	Comamonadaceae		Comamonadaceae	Comamonadaceae		Comamonadaceae
Otu00010-B	Diaphorobacter sp.	Bacteria	Proteobacteria	Gammaproteobacteria	Burkholderiales	Comamonadaceae		0	0.0140555	4.59335	2.67434	0	0	0	0	0	0
Otu00016-B	Diaphorobacter sp.	Bacteria	Proteobacteria	Gammaproteobacteria	Burkholderiales	Comamonadaceae		0	0.0295166	2.67002	1.82956	0.186532	1.01464	0	0.100908	0.281998	0.0200864
Otu00058-B	Variovorax sp.	Bacteria	Proteobacteria	Gammaproteobacteria	Burkholderiales	Comamonadaceae		0	0.0421665	0.148293	0.101461	0.512595	1.34802	0.563496	0.245063	0.946057	0.763282
Otu00008-B	uncultured bacterium	Bacteria	Proteobacteria	Gammaproteobacteria	Burkholderiales	Gallionellaceae		3.56738	0.0224888	1.76088	1.75197	0	0.0144949	0	0	0	0						Gallionellaceae
Otu00009-B	Dechloromonas agitata	Bacteria	Proteobacteria	Gammaproteobacteria	Burkholderiales	Rhodocyclaceae		0	0.0330304	3.9346	3.62385	0	0	0	0	0	0			Rhodocyclaceae			Rhodocyclaceae
Otu00041-B	uncultured beta proteobacterium	Bacteria	Proteobacteria	Gammaproteobacteria	Burkholderiales	TRA3-20		0.199504	1.70282	0.0640863	0.281053	0	0.0144949	0	0	0	0						Burkholderiales
Otu00027-B	uncultured bacterium	Bacteria	Proteobacteria	Gammaproteobacteria	Diplorickettsiales	Diplorickettsiaceae		0.96219	0.0112444	0.782449	1.07375	0	0	0	0	0	0						Diplorickettsiaceae
Otu00074-B	Klebsiella sp.	Bacteria	Proteobacteria	Gammaproteobacteria	Enterobacterales	Enterobacteriaceae		0	0	1.01793	0.431346	0	0.231918	0.0274876	0.0432464	0.0090967	0			Enterobacteriaceae	Enterobacteriaceae		Enterobacteriaceae
Otu00140-B	Pantoea sp.	Bacteria	Proteobacteria	Gammaproteobacteria	Enterobacterales			0	0.00632498	0.0558892	0.0808434	0.141	0.231918	1.99285	0.63428	0.518512	0.261123						Enterobacterales
Otu00037-B	Acinetobacter sp.	Bacteria	Proteobacteria	Gammaproteobacteria	Pseudomonadales	Moraxellaceae		0	0.0084333	1.53584	0.836648	0	0.260907	0.522265	0.288309	0	0.431857			Moraxellaceae	Moraxellaceae		Moraxellaceae
Otu00353-B	Lysobacter sp.	Bacteria	Proteobacteria	Gammaproteobacteria	Xanthomonadales	Xanthomonadaceae		0	0.0260027	0	0.0217029	0.0734376	0.0724743	0	0	0.140999	1.33574			Xanthomonadaceae	Xanthomonadaceae		Xanthomonadaceae
Otu00026-B	uncultured bacterium	Bacteria	Proteobacteria	Gammaproteobacteria				1.28223	0	0.981415	0.536062	0	0	0	0	0	0
Otu00013-B	uncultured bacterium	Bacteria	RCP2-54					1.3	1.39	0.92	0.86	0.03	0	0	0.06	0.13	0.18
Otu00023-B	uncultured bacterium	Bacteria	Sva045					1.31	0.67	0.83	0.56	0	0	0	0	0	0
Otu00050-B	uncultured bacterium	Bacteria						0	1.76959	0.193749	0	0	0	0	0	0	0
Otu00885-B	uncultured bacterium	Bacteria						0	0	0	0	0	0	0	2.92634	0	0
Otu00082-B	uncultured bacterium	Bacteria						0	1.38306	0.027572	0	0	0	0	0	0	0
Otu000039-A	uncultured archaeon	Archaea	Crenarchaeota	Bathyarchaeia				0	2.07	0						0	0
Otu000041-A	uncultured archaeon	Archaea	Crenarchaeota	Bathyarchaeia				0.014	0.005	0						0	1.6
Otu000045-A	uncultured archaeon	Archaea	Crenarchaeota	Bathyarchaeia				1.85	0.316	0						0	0
Otu000047-A	uncultured archaeon	Archaea	Crenarchaeota	Bathyarchaeia				1.23	0.827	0						0	0
Otu000055-A	uncultured archaeon	Archaea	Crenarchaeota	Bathyarchaeia				0	1.64	0						0	0
Otu000056-A	uncultured archaeon	Archaea	Crenarchaeota	Bathyarchaeia				1.43	0.34	0						0	0
Otu000060-A	uncultured archaeon	Archaea	Crenarchaeota	Bathyarchaeia				0	0.01	0						0	1.07
Otu000064-A	uncultured archaeon	Archaea	Crenarchaeota	Bathyarchaeia				0.185	1.11	0						0	0
Otu000066-A	uncultured archaeon	Archaea	Crenarchaeota	Bathyarchaeia				1.39	0.047	0						0	0
Otu000086-A	uncultured crenarchaeote	Archaea	Crenarchaeota	Bathyarchaeia				1.01	0.024	0						0	0
Otu000182-A	uncultured archaeon	Archaea	Crenarchaeota	Bathyarchaeia				0	0	2.721						0	0
Otu000354-A	uncultured archaeon	Archaea	Crenarchaeota	Bathyarchaeia				0	0	1.08						0	0
Otu000366-A	uncultured archaeon	Archaea	Crenarchaeota	Bathyarchaeia				0	0	1.01						0	0
Otu000052-A	uncultured archaeon	Archaea	Crenarchaeota	Nitrososphaeria	Marine_Benthic_Group_A			0	1.8	0						0	0
Otu000222-A	uncultured marine archaeon	Archaea	Crenarchaeota	Nitrososphaeria	Nitrosopumilales	Nitrosopumilaceae	Candidatus_Nitrosopumilus	0	0.097	1.13						0	0.014	Nitrosopumilus
Otu000063-A	uncultured archaeon	Archaea	Crenarchaeota	Nitrososphaeria	Nitrososphaerales	Nitrososphaeraceae	Candidatus_Nitrososphaera	0	1.27	0						0	0	Nitrososphaera		Nitrososphaera		Nitrososphaeria	Nitrososphaera
Otu000033-A	uncultured archaeon	Archaea	Crenarchaeota	Nitrososphaeria				0	2.89	0						0	0	Nitrososphaeria
Otu000074-A	uncultured archaeon	Archaea	Crenarchaeota	Nitrososphaeria				0	1.04	0						0	0
Otu000336-A	Staphylothermus hellenicus	Archaea	Crenarchaeota	Thermoprotei	Desulfurococcales			0	0	1.18						0	0						Thermoprotei
Otu000036-A	uncultured crenarchaeote	Archaea	Crenarchaeota					2.97	0.058	0						0	0
Otu000095-A	uncultured archaeon	Archaea	Crenarchaeota					0	0	3.37						0	0.323
Otu000332-A	Methanobacterium ferruginis	Archaea	Euryarchaeota	Methanobacteria	Methanobacteriales	Methanobacteriaceae	Methanobacterium	0	0	1.22						0	0						Methanobacterium
Otu000023-A	Methanothermococcus sp	Archaea	Euryarchaeota	Methanococci	Methanococcales	Methanococcaceae	Methanothermococcus	0	0.008	0						0	3.87
Otu000050-A	Methanofervidicoccus sp. A16	Archaea	Euryarchaeota	Methanococci	Methanococcales	Methanococcaceae		0	0.011	15						0	0.072
Otu000133-A	Methanofervidicoccus sp. A16	Archaea	Euryarchaeota	Methanococci	Methanococcales	Methanococcaceae		0	0.002	4.14						0	0
Otu000219-A	Methanofervidicoccus sp. A16	Archaea	Euryarchaeota	Methanococci	Methanococcales	Methanococcaceae		0	0	2.18						0	0
Otu000356-A	Methanofervidicoccus sp. A16	Archaea	Euryarchaeota	Methanococci	Methanococcales	Methanococcaceae		0	0	1.07						0	0
Otu000044-A	uncultured archaeon	Archaea	Euryarchaeota					0	1.91	0						0	0
Otu000028-A	Methanosaeta sp.	Archaea	Halobacterota	Methanosarcinia	Methanosarciniales	Methanosaetaceae	Methanosaeta	0	0	6.22						0	2.566						Methanosaeta
Otu000126-A	Methanomethylovorans sp.	Archaea	Halobacterota	Methanosarcinia	Methanosarciniales	Methanosarcinaceae	Methanomethylovorans	0	0	4.53						0	0						Methanosarcinaceae
Otu000037-A	Methanosarcina	Archaea	Halobacterota	Methanosarcinia	Methanosarciniales	Methanosarcinaceae	Methanosarcina	0	0.083	0.449						0	1.83
Otu000296-A	uncultured archaeon	Archaea	Hydrothermarchaeota	Hydrothermarchaeia	Hydrothermarchaeales			0	0.016	1.23						0	0
Otu000059-A	uncultured euryarchaeote	Archaea	Thermoplasmatota	Thermoplasmata	Methanomassiliicoccales			0	0	0.008						0	1.1	Thermoplasmata			Thermoplasmata		Methanomassiliicoccales
Otu000026-A	uncultured archaeon	Archaea	Thermoplasmatota	Thermoplasmata	SG8-5			0	0	0						0	3.53						Thermoplasmata
Otu000046-A	uncultured archaeon	Archaea	Thermoplasmatota	Thermoplasmata				0.054	1.83	0						0	0
Otu000069-A	uncultured archaeon	Archaea	Thermoplasmatota	Thermoplasmata				0	1.14	0						0	0
								*Bacterial and archaeal datasets were considered separately and relative abundances of OTUs represent their abundance within the domain-specific dataset
	OTUs with classified to genera suggested as potential kit contaminants by Sheik et al, 2018 based on best BLAST hit OTUs that
	were classified as potential contaminant genera from SILVA (v.138) classification were already removed from the dataset during QC,							No data
	however, these particilar sequences were only classified to the Family level by SILVA. Therefore, they were included in the dataset,							>0, <1										Daae, F. L., Økland, I., Dahle, H., Jørgensen, S. L., Thorseth, I. H., & Pedersen, R. B. (2013). Microbial life associated with low-temperature alteration of ultramafic rocks in the Leka ophiolite complex. Geobiology, 11(4), 318–339. https://doi.org/10.1111/gbi.12035
	but should still be regarded with caution							2021-01-02										Ronholm, J., Goordial, J., Sapers, H. M., Izawa, M. R. M., Applin, D. M., Pontefract, A., Omelon, C. R., Lamarche-Gagnon, G., Cloutis, E. A., & Whyte, L. G. (2018). Characterization of Microbial Communities Hosted in Quartzofeldspathic and Serpentinite Lithologies in Jeffrey Mine, Canada. Astrobiology, 18(8), 1008–1022. https://doi.org/10.1089/ast.2017.1685
								2021-02-05										Khilyas, I. V., Sorokina, A. V., Elistratova, A. A., Markelova, M. I., Siniagina, M. N., Sharipova, M. R., Shcherbakova, T. A., D’Errico, M. E., & Cohen, M. F. (2019). Microbial diversity and mineral composition of weathered serpentine rock of the Khalilovsky massif. PloS One, 14(12), e0225929. https://doi.org/10.1371/journal.pone.0225929
								2021-05-10										Motamedi, S., Orcutt, B. N., Früh-Green, G. L., Twing, K. I., Pendleton, H. L., & Brazelton, W. J. (2020). Microbial Residents of the Atlantis Massif’s Shallow Serpentinite Subsurface. Applied and Environmental Microbiology, 86(11), e00356-20. https://doi.org/10.1128/AEM.00356-20
								>10										Goordial, J., D’Angelo, T., Labonté, J. M., Poulton, N. J., Brown, J. M., Stepanauskas, R., Früh-Green, G. L., & Orcutt, B. N. (2021). Microbial Diversity and Function in Shallow Subsurface Sediment and Oceanic Lithosphere of the Atlantis Massif. mBio, 12(4), e00490-21. https://doi.org/10.1128/mBio.00490-21
																		Kraus EA. The Endolithic and planktonic subsurface microbiome within zones of active low-temperature serpentinization in the Samail ophiolite of Oman [Internet] [PhD Thesis]. Colorado School of Mines; 2021 [cited 2024 Sep 30]. Available from:https://search.proquest.com/openview/a714159dc508631165c0225a860c7f72/1?pq-origsite=gscholar&amp;cbl=18750&amp;diss=y
