# Supplementary material for: Heterogeneity of rock-hosted microbial communities in a serpentinizing aquifer of the Coast Range Ophiolite
Source: Front Microbiol. 2025 Mar 7;16:1504241. doi: 10.3389/fmicb.2025.1504241 (PMC11926711; doi:10.3389/fmicb.2025.1504241)
Supplement: Supplementary file 7 [file Table_7.XLSX]

## Sheet: Bact results
ANOSIM Results: Bacteria			permutation: Free		Number of permutations: 9999
library(vegan)			Number of permutations: 9999
anosim(m_com, pc$<Env_Var>, distance = "bray", permutations = 9999)
Bact >1% Core-Enriched
Variable	R	Sig	Note
Geocategory	0.3041	0.1036
Serp_Binary	-0.131	0.7965	Serp/NoSerp
Serp_Levels	0.2212	0.145	Pure/Trace/No
Quartz	0.4325	0.0327
Albite	0.4325	0.0338
Phyllosilicate	0.4524	0.0079
Clinoclore	-0.1509	0.8406
Saponite	-0.1509	0.8451
Chlorite	0.1049	0.3016
Bact ALL Core-Enriched
Variable	R	Sig	Note
Geocategory	0.1622	0.2392
Serp_Binary	-0.03968	0.4505	Serp/NoSerp
Serp_Levels	-0.125	0.7468	Pure/Trace/No
Quartz	0.1389	0.1424
Albite	0.1389	0.1429
Phyllosilicate	0.1468	0.1912
Clinoclore	-0.04741	0.5405
Saponite	-0.04741	0.5234
Chlorite	0.06173	0.3067

## Sheet: Arch results
ANOSIM Results: Archaea			permutation: Free		(Set at 9999, vegan defaulted to 23 with warning)
			Number of permutations: 23		nperm' >= set of all permutations: complete enumeration.
					Set of permutations < 'minperm'. Generating entire set.
Arch >1% Core-Enriched
Variable	R	Sig	Note
Geocategory	1	0.16667
Serp_Binary	0.3333	0.5	Serp/NoSerp
Serp_Levels	1	0.16667	Pure/Trace/No
Quartz	1	0.33333
Albite	1	0.33333
Phyllosilicate	-0.1111	0.75
Chlorite	0.3333	0.5
Arch ALL Core-Enriched
Variable	R	Sig	Note
Geocategory	1	0.1
Serp_Binary	0.2917	0.3	Serp/NoSerp
Serp_Levels	0.0625	0.53333	Pure/Trace/No
Quartz	0.5	0.1
Albite	0.5	0.1
Phyllosilicate	-0.2083	0.6
Chlorite	0.125	0.4
permutation: Free
Number of permutations: 119		(Set at 9999, vegan defaulted to 119 with warning)
		nperm' >= set of all permutations: complete enumeration.
		Set of permutations < 'minperm'. Generating entire set.

## Sheet: Bact_1%_InputData
Geocategory	Serp_Binary	Serp_Levels	Quartz	Albite	Phyllosilicate	Clinochlore	Saponite	Chlorite	Otu00003	Otu00005	Otu00010	Otu00009	Otu00016	Otu00008	Otu00037	Otu00012	Otu00074	Otu00018	Otu00027	Otu00025	Otu00023	Otu00013	Otu00026	Otu00049	Otu00050	Otu00041	Otu00064	Otu00048	Otu00082	Otu00059	Otu00019	Otu00091	Otu00021	Otu00058	Otu00040	Otu00172	Otu00219	Otu00634	Otu00140	Otu00371	Otu01514	Otu00095	Otu00526	Otu00338	Otu00860	Otu01331	Otu01857	Otu01487	Otu00885
Category 3	No	None	No	No	Yes	No	No	Yes	12.8568	8.01303	4.59335	3.9346	2.67002	1.76088	1.53584	1.36072	1.01793	0.679613	0.782449	0.301802	0.828651	0.917329	0.981415	0.0365143	0.193749	0.0640863	0.0402402	0.13786	0.027572	0.153509	0.408364	0.163197	0.0111778	0.148293	0.0126682	0.115504	0	0	0.0558892	0	0	0.0760094	0.00372595	0.0842065	0	0	0	0	0
Category 1	Yes	Pure	No	No	No	No	No	No	11.4602	8.44895	2.67434	3.62385	1.82956	1.75197	0.836648	2.26958	0.431346	1.26637	1.07375	0.791071	0.556137	0.858893	0.536062	0	0.00054257	0.281053	0.00162772	0.100919	0	0.139441	0.202922	0.453591	0.323916	0.101461	0	0	0	0	0.0808434	0	0	0.0249584	0.120994	0.172538	0	0	0	0	0
Category 2	Yes	Trace	Yes	Yes	Yes	No	No	No	0.0112221	0.0012469	0	0.00166253	0.00290943	3.56738	0.00041563	1.83585	0	1.71698	0.96219	1.37117	1.30592	1.29927	1.28223	0.00041563	0	0.199504	0.0012469	0.200335	0.00083127	0.17706	0.00789702	0	0.336247	0.00166253	0.00457196	0.00166253	0	0.00041563	0	0.00207816	0	0.0290943	0	0.00041563	0.0012469	0	0	0.00207816	0
Category 2	Yes	Trace	Yes	Yes	Yes	No	No	No	0.160233	0.0316249	0.0140555	0.0330304	0.0295166	0.0224888	0.0084333	0.0133527	0.00140555	0.0604387	0.0112444	0.644445	0.668339	1.39009	0.00491943	1.92279	1.76959	1.70282	1.65714	1.45826	1.38306	1.1645	0.0611414	0.00632498	0.746347	0.0421665	0.156016	0.01265	0.0119472	0.00421665	0.00632498	0.0428693	0	0.105416	0	0	0.00491943	0.0056222	0.00421665	0.00702775	0
Category 4	No	None	No	No	No	Yes	Yes	No	1.63792	0	0	0	1.01464	0.0144949	0.260907	0	0.231918	0	0	0	0	0	0	0	0	0.0144949	0	0	0	0	9.14625	4.14553	1.79736	1.34802	1.15959	1.04363	0.44934	0.173938	0.231918	0.0289897	0	0.724743	0	0	0.188433	0.0144949	0	0	0
Category 1	Yes	Pure	No	No	No	No	No	No	2.62507	0	0	0	0	0	0.522265	0	0.0274876	0	0	0	0	0	0	0	0	0	0	0	0	0	16.3139	3.50467	0.398571	0.563496	2.13029	0.714678	2.83123	2.2265	1.99285	1.63551	1.49808	1.41561	1.26443	1.25069	1.23694	1.07202	1.04453	1.03079	0
Category 4	No	None	No	No	No	Yes	Yes	No	1.35505	0	0	0	0.100908	0	0.288309	0	0.0432464	0	0	0	0	0.0576618	0	0	0	0	0	0	0	0	8.36096	0.908174	0.879343	0.245063	0.677526	0.172985	0.0864927	0	0.63428	0	0	0.691942	0.0432464	0	0	0	0	0	2.92634
Category 5	No	None	Yes	Yes	Yes	No	No	No	0.645866	0	0	0	0.281998	0	0.00454835	0	0.0090967	0	0	0	0	0.131902	0	0	0	0	0	0	0	0	0.450287	0.0363868	0.8278	0.946057	1.12799	0.172837	0.259256	0.0227418	0.518512	0.090967	0	0.272901	0	0	0	0.0136451	0	0	0
Category 1	Yes	Pure	No	No	No	No	No	No	2.55097	0	0	0	0.0200864	0	0.431857	0	0	0	0	0	0	0.180777	0	0	0	0	0	0	0	0	25.8712	1.33574	1.34579	0.763282	1.01436	0	0	0	0.261123	0.170734	0	0.0502159	0	0	0	0	0	0	0
Category 1	Yes	Pure	No	No	No	No	No	No	0.975252	0	0	0	0.186532	0	0	0	0	0	0	0	0	0.0337813	0	0	0	0	0	0	0	0	0.989939	0.0646251	0.796064	0.512595	1.15003	0.387751	0.315782	0.0279063	0.141	0.110156	0	0.362782	0.0367188	0	0.0308438	0.00734376	0	0.0190938	0
[truncated: 7 more columns]

## Sheet: Arch_1%_InputData
OTU	Geocategory	Serp_Binary	Serp_Levels	Quartz	Albite	Phyllosilicate	Chlorite	Otu000023	Otu000026	Otu000028	Otu000033	Otu000036	Otu000037	Otu000039	Otu000041	Otu000044	Otu000045	Otu000046	Otu000047	Otu000050	Otu000052	Otu000055	Otu000056	Otu000059	Otu000060	Otu000063	Otu000064	Otu000066	Otu000069	Otu000074	Otu000086	Otu000095	Otu000126	Otu000133	Otu000182	Otu000219	Otu000222	Otu000296	Otu000332	Otu000336	Otu000354	Otu000356	Otu000366
CSW10R	Category 3	No	No	No	No	Yes	Yes	0	0	6.224	0	0	0.449326	0	0	0	0	0	0	15.0191	0	0	0	0.00832085	0	0	0	0	0	0	0	3.36995	4.52654	4.14378	2.72092	2.18006	1.13164	1.23149	1.21484	1.18156	1.08171	1.07339	1.00682
CSW1R	Category 2	Yes	Trace	Yes	Yes	Yes	No	0	0	0	0	2.96793	0	0	0.0135573	0	1.85396	0.0542293	1.23372	0	0	0	1.4303	0	0	0	0.185284	1.39302	0	0	1.00889	0	0	0	0	0	0	0	0	0	0	0	0
CSW2R	Category 2	Yes	Trace	Yes	Yes	Yes	No	0.00761702	0	0	2.89066	0.0580797	0.082835	2.06516	0.00476064	1.91092	0.316106	1.83189	0.827398	0.0114255	1.79857	1.63766	0.339909	0	0.00952127	1.27014	1.11208	0.0466542	1.13684	1.03591	0.0238032	0	0	0.00190425	0	0	0.097117	0.0161862	0	0	0	0	0
QV42R	Category 1	Yes	Pure	No	No	No	No	3.86962	3.52739	2.56593	0	0	1.83237	0	1.5968	0	0	0	0	0.0721285	0	0	0	1.10188	1.07272	0	0	0	0	0	0	0.323044	0	0	0	0	0.0138118	0	0	0	0	0	0
QV30R	Category 5	No	No	Yes	Yes	Yes	No	0	0	0	0	0	0	0	0	0	0	0	0	0	0	0	0	0	0	0	0	0	0	0	0	0	0	0	0	0	0	0	0	0	0	0	0

## Sheet: Bact_All_OTUs_core-enriched
OTUs	CSW10R	CSW14R	CSW1R	CSW2R	QV18R	QV21R	QV25R	QV30R	QV42R	QV7R		OTUs	Otu00003	Otu00005	Otu00008	Otu00009	Otu00010	Otu00012	Otu00013	Otu00016	Otu00018	Otu00019	Otu00021	Otu00023	Otu00025	Otu00026	Otu00027	Otu00035	Otu00036	Otu00037	Otu00040	Otu00041	Otu00043	Otu00045	Otu00048	Otu00049	Otu00050	Otu00051	Otu00055	Otu00057	Otu00058	Otu00059	Otu00061	Otu00063	Otu00064	Otu00065	Otu00067	Otu00071	Otu00073
Otu00003	12.8568	11.4602	0.0112221	0.160233	1.63792	2.62507	1.35505	0.645866	2.55097	0.975252		CSW10R	12.8568	8.01303	1.76088	3.9346	4.59335	1.36072	0.917329	2.67002	0.679613	0.408364	0.0111778	0.828651	0.301802	0.981415	0.782449	0.625959	0.453075	1.53584	0.0126682	0.0640863	0.397186	0.429229	0.13786	0.0365143	0.193749	0.302547	0.214615	0.266033	0.148293	0.153509	0.150528	0.386008	0.0402402	0.123702	0	0.122956	0.212379
Otu00005	8.01303	8.44895	0.0012469	0.0316249	0	0	0	0	0	0		CSW14R	11.4602	8.44895	1.75197	3.62385	2.67434	2.26958	0.858893	1.82956	1.26637	0.202922	0.323916	0.556137	0.791071	0.536062	1.07375	0.289734	0.851297	0.836648	0	0.281053	0.654343	0.320118	0.100919	0	0.00054257	0.276712	0.367322	0.296245	0.101461	0.139441	0.386312	0.233306	0.00162772	0.31632	0.6283	0.347247	0.398791
Otu00008	1.76088	1.75197	3.56738	0.0224888	0.0144949	0	0	0	0	0		CSW1R	0.0112221	0.0012469	3.56738	0.00166253	0	1.83585	1.29927	0.00290943	1.71698	0.00789702	0.336247	1.30592	1.37117	1.28223	0.96219	0.399007	0.791365	0.00041563	0.00457196	0.199504	0.631346	0.605577	0.200335	0.00041563	0	0.458443	0.395682	0.681222	0.00166253	0.17706	0.541985	0.596433	0.0012469	0.294684	0.332922	0.612643	0.495019
Otu00009	3.9346	3.62385	0.00166253	0.0330304	0	0	0	0	0	0		CSW2R	0.160233	0.0316249	0.0224888	0.0330304	0.0140555	0.0133527	1.39009	0.0295166	0.0604387	0.0611414	0.746347	0.668339	0.644445	0.00491943	0.0112444	0.158827	0.0365443	0.0084333	0.156016	1.70282	0.00070278	0.370363	1.45826	1.92279	1.76959	0.520756	0.471562	0.0084333	0.0421665	1.1645	0.224888	0.0639525	1.65714	0.645148	0.0484915	0.00421665	0.00491943
Otu00010	4.59335	2.67434	0	0.0140555	0	0	0	0	0	0		QV18R	1.63792	0	0.0144949	0	0	0	0	1.01464	0	9.14625	1.79736	0	0	0	0	0.652268	0	0.260907	1.15959	0.0144949	0	0	0	0	0	0	0	0	1.34802	0	0	0	0	0	0	0	0
Otu00012	1.36072	2.26958	1.83585	0.0133527	0	0	0	0	0	0		QV21R	2.62507	0	0	0	0	0	0	0	0	16.3139	0.398571	0	0	0	0	0	0	0.522265	2.13029	0	0	0	0	0	0	0	0	0	0.563496	0	0	0	0	0	0	0	0
Otu00013	0.917329	0.858893	1.29927	1.39009	0	0	0.0576618	0.131902	0.180777	0.0337813		QV25R	1.35505	0	0	0	0	0	0.0576618	0.100908	0	8.36096	0.879343	0	0	0	0	0.547787	0	0.288309	0.677526	0	0	0	0	0	0	0	0	0	0.245063	0	0	0	0	0	0.115324	0	0
Otu00016	2.67002	1.82956	0.00290943	0.0295166	1.01464	0	0.100908	0.281998	0.0200864	0.186532		QV30R	0.645866	0	0	0	0	0	0.131902	0.281998	0	0.450287	0.8278	0	0	0	0	0.204676	0	0.00454835	1.12799	0	0	0	0	0	0	0	0	0	0.946057	0	0	0	0	0	0.0682252	0	0
Otu00018	0.679613	1.26637	1.71698	0.0604387	0	0	0	0	0	0		QV42R	2.55097	0	0	0	0	0	0.180777	0.0200864	0	25.8712	1.34579	0	0	0	0	0	0	0.431857	1.01436	0	0	0	0	0	0	0	0	0	0.763282	0	0	0	0	0	0	0	0
Otu00019	0.408364	0.202922	0.00789702	0.0611414	9.14625	16.3139	8.36096	0.450287	25.8712	0.989939		QV7R	0.975252	0	0	0	0	0	0.0337813	0.186532	0	0.989939	0.796064	0	0	0	0	0.472938	0	0	1.15003	0	0	0	0	0	0	0	0	0	0.512595	0	0	0	0	0	0.201219	0	0
Otu00021	0.0111778	0.323916	0.336247	0.746347	1.79736	0.398571	0.879343	0.8278	1.34579	0.796064
Otu00023	0.828651	0.556137	1.30592	0.668339	0	0	0	0	0	0
Otu00025	0.301802	0.791071	1.37117	0.644445	0	0	0	0	0	0
Otu00026	0.981415	0.536062	1.28223	0.00491943	0	0	0	0	0	0
Otu00027	0.782449	1.07375	0.96219	0.0112444	0	0	0	0	0	0
Otu00035	0.625959	0.289734	0.399007	0.158827	0.652268	0	0.547787	0.204676	0	0.472938
Otu00036	0.453075	0.851297	0.791365	0.0365443	0	0	0	0	0	0
Otu00037	1.53584	0.836648	0.00041563	0.0084333	0.260907	0.522265	0.288309	0.00454835	0.431857	0
Otu00040	0.0126682	0	0.00457196	0.156016	1.15959	2.13029	0.677526	1.12799	1.01436	1.15003
Otu00041	0.0640863	0.281053	0.199504	1.70282	0.0144949	0	0	0	0	0
Otu00043	0.397186	0.654343	0.631346	0.00070278	0	0	0	0	0	0
Otu00045	0.429229	0.320118	0.605577	0.370363	0	0	0	0	0	0
Otu00048	0.13786	0.100919	0.200335	1.45826	0	0	0	0	0	0
Otu00049	0.0365143	0	0.00041563	1.92279	0	0	0	0	0	0
Otu00050	0.193749	0.00054257	0	1.76959	0	0	0	0	0	0
Otu00051	0.302547	0.276712	0.458443	0.520756	0	0	0	0	0	0
Otu00055	0.214615	0.367322	0.395682	0.471562	0	0	0	0	0	0
Otu00057	0.266033	0.296245	0.681222	0.0084333	0	0	0	0	0	0
Otu00058	0.148293	0.101461	0.00166253	0.0421665	1.34802	0.563496	0.245063	0.946057	0.763282	0.512595
Otu00059	0.153509	0.139441	0.17706	1.1645	0	0	0	0	0	0
Otu00061	0.150528	0.386312	0.541985	0.224888	0	0	0	0	0	0
Otu00063	0.386008	0.233306	0.596433	0.0639525	0	0	0	0	0	0
Otu00064	0.0402402	0.00162772	0.0012469	1.65714	0	0	0	0	0	0
Otu00065	0.123702	0.31632	0.294684	0.645148	0	0	0	0	0	0
Otu00067	0	0.6283	0.332922	0.0484915	0	0	0.115324	0.0682252	0	0.201219
Otu00071	0.122956	0.347247	0.612643	0.00421665	0	0	0	0	0	0
Otu00073	0.212379	0.398791	0.495019	0.00491943	0	0	0	0	0	0
Otu00074	1.01793	0.431346	0	0.00140555	0.231918	0.0274876	0.0432464	0.0090967	0	0
Otu00075	0.350984	0.269659	0.507903	0.00421665	0	0	0	0	0	0
Otu00078	0.0402402	0.27617	0.629684	0.00491943	0	0	0	0	0	0
Otu00080	0.325648	0.210518	0.504994	0.01265	0	0	0	0	0	0
Otu00081	0.602859	0.167655	0.372823	0.0154611	0	0	0	0	0	0
Otu00082	0.027572	0	0.00083127	1.38306	0	0	0	0	0	0
Otu00083	0.460527	0.138356	0.466756	0.00140555	0	0	0	0	0	0
Otu00085	0.315215	0.11394	0.349132	0.302896	0	0	0	0	0	0
Otu00086	0.0856968	0.20672	0.575651	0.00421665	0	0	0	0	0	0
Otu00087	0.046947	0.0271287	0.716551	0.0323277	0	0	0	0	0	0
Otu00088	0.130408	0.228966	0.311309	0.348577	0	0	0	0	0.0100432	0.0220313
Otu00089	0.0611056	0.275627	0.51871	0.028111	0	0	0	0	0	0
Otu00091	0.163197	0.453591	0	0.00632498	4.14553	3.50467	0.908174	0.0363868	1.33574	0.0646251
Otu00092	0.41209	0.0292989	0.430596	0.142663	0	0	0	0	0	0
Otu00093	0.1781	0.219199	0.48255	0.0309221	0	0	0	0	0	0
Otu00095	0.0760094	0.0249584	0.0290943	0.105416	0.724743	1.41561	0.691942	0.272901	0.0502159	0.362782
Otu00096	0.298821	0.272914	0.369498	0.00070278	0	0	0	0	0	0
Otu00097	0.0327884	0.277255	0.507488	0.00070278	0	0	0	0	0	0
Otu00099	0.212379	0.414526	0.220285	0.116661	0	0	0	0	0	0
Otu00100	0.146802	0.359183	0.344144	0.00210833	0.202928	0	0	0	0	0
Otu00102	0.304783	0.321746	0.281383	0.00632498	0	0	0	0.0090967	0	0
Otu00103	0.345768	0.222455	0.343728	0.0028111	0	0	0	0	0	0
Otu00105	0.204182	0.162229	0.441402	0.0245971	0	0	0	0	0	0
Otu00107	0.0611056	0.282681	0.414386	0.0274082	0	0	0	0	0	0
Otu00109	0.234735	0.221912	0.347885	0.0414637	0	0	0	0	0	0
Otu00110	0.160961	0.334225	0.245639	0.134933	0	0	0	0	0	0
Otu00111	0	0.0542573	0.107233	0.0302193	0.101464	0.46729	0.15857	0.49577	0	0.399501
Otu00113	0.150528	0.273999	0.347053	0.00070278	0	0	0	0	0	0
Otu00116	0.796608	0.00217029	0.0935174	0.160936	0	0	0	0	0	0
Otu00117	0.1781	0.663024	0	0	0.0724743	0.46729	0	0.0090967	0	0.0161563
Otu00120	0.0201201	0.0455761	0.132587	0.127202	0	0	0	0.454835	0	0.108688
Otu00121	0.265288	0.212146	0.295099	0.0028111	0	0	0	0	0	0
Otu00121	0.265288	0.212146	0.295099	0.0028111	0	0	0	0	0	0
Otu00122	0.104327	0.100376	0.0943486	0.534812	0	0	0	0.0545802	0	0.0587501
Otu00123	0.0394951	0.365694	0.211557	0.144069	0	0	0	0	0	0
Otu00126	0.301802	0.195869	0.259355	0.0238944	0	0	0	0	0	0
Otu00127	0.195985	0.0737899	0.222364	0.340846	0	0	0	0	0	0
Otu00128	0.266033	0.208348	0.179138	0.173585	0	0	0	0	0	0
Otu00130	0.570815	0.0667365	0.216129	0	0	0	0	0	0	0
Otu00131	0.0648315	0.517072	0.141315	0.0196777	0	0	0	0	0	0
Otu00133	0.152019	0.106344	0.0157941	0.0260027	0.188433	0	0.100908	0.300191	0	0.208563
Otu00134	0.646825	0.252839	0	0.00070278	0	0	0	0	0.0100432	0
Otu00136	0.122956	0.154091	0.325856	0.0836303	0	0	0	0	0	0
Otu00405	0.209398	0.0189901	0.0523697	0.00351388	0	0	0	0	0	0
Otu00140	0.0558892	0.0808434	0	0.00632498	0.231918	1.99285	0.63428	0.518512	0.261123	0.141
Otu00141	0.0462018	0.269659	0.293437	0.0168666	0	0	0	0	0	0
Otu00143	0.325648	0.366237	0	0.00210833	0.173938	0	0.619865	0.0955153	0	0.0205625
Otu00144	0.161706	0.265318	0.233586	0.00070278	0	0	0	0	0	0
Otu00146	0.152019	0.096578	0.307568	0.0590331	0	0	0	0	0	0
Otu00148	0.254855	0.22354	0.179969	0.00421665	0	0	0	0	0	0
Otu00150	0.200456	0.148665	0.25603	0.0140555	0	0	0	0	0	0
Otu00152	0.1781	0.102004	0.268499	0.0674664	0	0	0	0	0	0
Otu00153	0.00298076	0.0260435	0.0635918	0.219969	0.637774	0	0.0432464	0.0272901	0.542332	0.121906
Otu00154	0.0298076	0.165485	0.306737	0.0323277	0	0	0	0	0	0
Otu00155	0	0	0.00498759	0.0351388	0.434846	0.274876	0.115324	0.363868	0	0.345157
Otu00156	0	0.00108515	0.00166253	0.785703	0	0	0	0	0	0
Otu00157	0.102091	0.138356	0.209063	0.160936	0	0	0	0	0	0
Otu00158	0.0484373	0.394993	0.0565261	0.13423	0	0	0	0	0	0
Otu00160	0.263052	0.139441	0.206154	0.00773053	0	0	0	0	0	0
Otu00161	0.0700478	0.0949503	0.0507072	0.392851	0.144949	0	0	0.0227418	0	0.0396563
Otu01103	0	0	0.00665012	0.0990913	0	0	0	0	0	0
Otu00162	0.0625959	0.206178	0.237326	0.0414637	0	0	0	0	0	0
Otu00163	0.0931487	0.0103089	0.164175	0.383715	0	0	0	0	0	0
Otu00164	0.15649	0.0916948	0.288865	0.00070278	0	0	0	0	0	0
Otu00785	0	0.0347247	0.053201	0.0288138	0	0	0	0	0	0
Otu00166	0.0238461	0.117196	0.307568	0.0428693	0	0	0	0	0	0
Otu00167	0.134134	0.256637	0.133002	0.0400582	0	0	0	0.0090967	0	0
Otu00168	0.0074519	0.175251	0.295099	0.0028111	0	0	0	0	0	0
Otu00169	0.00074519	0	0.00457196	0.056222	0.420351	0	1.0235	0.313836	0.0200864	0.308438
Otu00170	0	0.143239	0.0702419	0.0695748	0	0.343595	0.0432464	0.0636769	0	0.00881251
Otu00171	0.0134134	0.218114	0.241483	0.00140555	0	0	0	0	0	0
Otu00172	0.115504	0	0.00166253	0.01265	1.04363	0.714678	0.172985	0.172837	0	0.387751
Otu00174	0.207163	0.0954929	0.114715	0.182019	0	0	0	0	0	0
Otu00177	0.0357691	0.308181	0.152122	0.00140555	0	0	0	0	0	0
Otu00180	0.0685575	0.1644	0.0756452	0.263541	0	0	0	0	0	0
Otu00182	0.0611056	0.0949503	0.115962	0.270568	0.115959	0	0	0	0	0
Otu00183	0.111778	0	0.00415633	0.0316249	0.0434846	0	0	0.482125	0.0200864	0.0940002
Otu00184	0.166177	0.105259	0.208648	0.00210833	0	0	0	0	0	0
Otu00188	0.109543	0.0390653	0.0461352	0.0976858	0.217423	0	0.331555	0.204676	0	0.118969
Otu00189	0.222812	0.00054257	0.215713	0.0646553	0	0	0	0	0	0
Otu00191	0.00074519	0.166027	0.0989206	0.244566	0	0	0	0	0	0
Otu00192	0.19524	0.0515444	0.221117	0.0028111	0	0	0	0	0	0
Otu00153	0.00298076	0.0260435	0.0635918	0.219969	0.637774	0	0.0432464	0.0272901	0.542332	0.121906
Otu00193	0.573051	0.0472038	0	0.0028111	0	0	0	0	0	0
Otu00194	0	0.063481	0.0552792	0.096983	0.0869691	0	0.259478	0.0136451	0	0.0822501
Otu00195	0.129663	0.160602	0.16085	0.0224888	0	0	0	0	0	0
Otu00196	0.0670671	0	0.0037407	0.54957	0	0	0	0	0	0
Otu00197	0.0693026	0.00325544	0.0174566	0.0196777	0.202928	0	0.31714	0.272901	0.0200864	0.398032
Otu00199	0.649806	0	0	0	0	0	0	0	0	0
Otu00200	0.108053	0.115025	0.200335	0.0196777	0	0	0	0	0	0
Otu00202	0.00074519	0.0526296	0.254783	0.0983885	0	0	0	0.00454835	0	0
Otu00204	0.322667	0.0949503	0.102661	0.0028111	0	0	0	0	0	0
Otu00206	0	0.148122	0.217376	0.040761	0	0	0	0	0	0
Otu00208	0.318196	0.0661939	0.0743983	0.0808192	0	0	0	0	0	0
Otu00209	0.110288	0	0.00831266	0.0716831	0.0869691	0	0.230647	0.213772	0	0.127781
Otu00210	0.209398	0.120451	0.13134	0.0105416	0	0	0	0	0	0
Otu00212	0.0529085	0.0911523	0.245639	0.00070278	0	0	0	0	0	0
Otu00213	0.234735	0.040693	0.153784	0.0484915	0	0	0	0	0	0
Otu00214	0.0171394	0.0775879	0.0947643	0.215049	0	0	0	0.0409351	0	0.029375
Otu00215	0	0.0173623	0.134249	0.328196	0	0	0	0	0	0
Otu00216	0.152019	0.0379801	0.224026	0.00421665	0	0	0	0	0	0
Otu00218	0.0536537	0.0884394	0.236495	0.0056222	0	0	0	0	0	0
Otu00219	0	0	0	0.0119472	0.44934	2.83123	0.0864927	0.259256	0	0.315782
Otu00220	0.0596152	0.192071	0.155447	0.00070278	0	0	0	0	0	0
Otu00221	0.266033	0.0455761	0.150043	0.00210833	0	0	0	0	0	0
Otu00225	0	0.158431	0.198257	0.0210833	0	0	0	0	0	0
Otu00227	0.319686	0.0678216	0.0960112	0.00913608	0	0	0	0	0	0
Otu00228	0.0581248	0.190986	0.150043	0.00421665	0	0	0	0	0	0
Otu00229	0	0.0732474	0.271408	0.0028111	0	0	0	0	0	0
Otu00230	0.114014	0.0819285	0.098505	0.171477	0	0	0	0	0	0
Otu00231	0	0.107429	0.115546	0.215049	0	0	0	0	0	0
Otu00233	0.46947	0	0.0012469	0.00983885	0.0289897	0.0274876	0.0144154	0.0500318	0	0.0440626
Otu00234	0	0	0	0	0	0	0	0	4.36879	0
Otu00236	0.116995	0.0949503	0.168747	0.0161638	0	0	0	0	0	0
Otu00238	0.00819709	0.00054257	0	0.524973	0	0	0	0	0	0
Otu00239	0.0894228	0.0878968	0.195763	0.00210833	0	0	0	0	0	0
Otu00240	0.00447114	0.0396078	0.0024938	0.470859	0	0	0	0	0	0
Otu00241	0.0737738	0.0699919	0.218623	0.00070278	0	0	0	0	0	0
Otu01279	0	0	0.0561104	0.00070278	0	0	0	0	0	0
Otu00243	0.0700478	0.0868117	0.192854	0.0238944	0	0	0	0	0	0
Otu00246	0.0603604	0.0672791	0.0785546	0.249485	0	0	0	0	0	0
Otu00251	0.0737738	0.150835	0.140068	0.00983885	0	0	0	0	0	0
Otu00252	0	0.162229	0.0457196	0.222077	0	0	0	0	0	0
Otu00254	0.0678123	0.113398	0.168747	0.0112444	0	0	0	0	0	0
Otu00256	0	0.0998334	0.209479	0.0196777	0	0	0	0	0	0
Otu00257	0.361417	0	0.0951799	0	0	0	0	0	0	0
Otu00258	0	0	0.0012469	0.0196777	0.0144949	0.0687191	0.965835	0.218321	0.170734	0.371594
Otu00259	0.00447114	0.0336395	0.03616	0.0590331	0	0.247389	0.331555	0.118257	0	0.0822501
Otu00260	0	0	0	0.497565	0	0	0	0	0	0
Otu00261	0.11923	0.0450336	0.19036	0	0	0	0	0	0	0
Otu00262	0.251874	0.00542573	0.103493	0.0702775	0	0	0	0	0	0
Otu00264	0.101346	0.0255009	0.10183	0.174288	0	0	0	0	0	0
Otu00269	0.0819709	0.0900671	0.135081	0.0555192	0	0	0	0	0	0
Otu00270	0.505239	0	0	0	0	0	0	0	0	0
Otu00271	0.0111778	0.11394	0.185788	0.0028111	0	0	0	0	0	0
Otu00272	0.0365143	0.165485	0.089361	0.0730886	0	0	0	0	0	0
Otu00274	0.05887	0.0830137	0.169994	0.0105416	0	0	0	0.00454835	0	0
Otu00275	0	0.0982057	0.0652544	0.233321	0	0	0	0	0	0
Otu00278	0.0611056	0.0292989	0.0257692	0.0435721	0.463835	0.0687191	0.0576618	0.100064	0.22095	0.170375
Otu00279	0.116995	0.118823	0.0764764	0.0737914	0	0	0	0	0	0
Otu00280	0.0476922	0.146495	0.136328	0.00070278	0	0	0	0	0	0
Otu00281	0.0283172	0.0618533	0.166253	0.0751969	0	0	0	0	0	0
Otu00283	0.185552	0.00542573	0.0569417	0.178505	0	0	0	0	0	0
Otu00284	0.0916583	0.0428633	0.0598511	0.0175694	0.0289897	0	0.273894	0.0454835	0	0.157157
Otu00286	0.031298	0.123164	0.122612	0.0597359	0	0	0	0	0	0
Otu00287	0.0909132	0.0705345	0.158772	0.0105416	0	0	0	0	0	0
Otu00288	0.00074519	0	0.00498759	0.0590331	0	0.371083	0	0.0545802	0.863714	0.0925314
Otu00291	0.00894228	0.0846414	0	0.00491943	0.579794	0.151182	0.461295	0.104612	0	0.192407
Otu00292	0.0625959	0.0217029	0.0552792	0.26846	0	0	0	0	0	0
Otu00294	0.0767546	0.112313	0.112221	0.028111	0	0	0	0.0136451	0	0
Otu00295	0.0640863	0.163314	0.100583	0.00140555	0	0	0	0	0	0
Otu00296	0.0789901	0	0	0.00773053	0.217423	0	0.547787	0.127354	0	0.298157
Otu00301	0.0245913	0	0.0365757	0.122986	0	0	0.0288309	0.0636769	0	0.029375
Otu00302	0	0	0.00290943	0.416746	0	0	0	0	0	0
Otu00305	0.0566344	0.0265861	0.0955955	0.0470859	0.0579794	0	0.0288309	0.0682252	0	0.0264375
Otu00310	0	0.158974	0.122612	0.00140555	0	0	0	0	0	0
Otu00312	0.0253364	0	0	0.39004	0	0	0	0	0	0
Otu00313	0.157235	0.0754177	0.0710732	0.028111	0.173938	0	0	0	0	0
Otu00315	0	0.0287564	0.0731514	0.246674	0	0	0	0	0	0
Otu00317	0.0506729	0.145952	0.0951799	0.00913608	0	0	0	0	0	0
Otu00319	0.11923	0.135643	0.0673325	0	0	0	0	0	0	0
Otu00320	0.125937	0.0694493	0.102246	0.0084333	0	0	0	0	0.0401727	0
Otu00321	0.0126682	0.096578	0.0635918	0.0231916	0.579794	0	0.504541	0.0181934	0	0.0631563
Otu00322	0.276465	0.00759602	0.0669169	0.0154611	0	0	0	0	0	0
Otu00323	0.0231009	0.0450336	0.138821	0.0773053	0	0	0	0	0	0
Otu00325	0	0.115025	0.0423945	0.160233	0	0	0	0	0	0
Otu00326	0	0.00922374	0.0694107	0.251594	0	0	0	0	0	0
Otu00328	0.00968747	0.103089	0.0224442	0.0414637	0.0434846	0	0	0.0682252	0.0100432	0.0734376
Otu00330	0.00894228	0.102546	0.135496	0.0056222	0	0	0	0	0	0
Otu00331	0	0.0314692	0.182047	0.0260027	0	0	0	0	0	0
Otu00332	0	0.0211604	0.024938	0.0477887	0.246413	0	0.0432464	0.0454835	0	0.0837189
Otu00333	0.134134	0.0803008	0.0536166	0.049897	0	0	0	0	0	0
Otu00335	0.0223557	0.110142	0.118455	0.00491943	0	0	0	0	0	0
Otu00336	0	0.104717	0.137159	0.00140555	0	0	0	0	0	0
Otu00338	0.0842065	0.172538	0.00041563	0	0	1.25069	0	0	0	0
Otu00339	0	0.123707	0.0864516	0.0583304	0	0	0	0	0	0
Otu00340	0.197475	0.036895	0.0677481	0.0147583	0	0	0	0	0	0
Otu00342	0.0134134	0.00054257	0.0989206	0.0175694	0	0	0	0.0363868	0	0.0440626
Otu00344	0.0476922	0.0330969	0.123443	0.062547	0	0	0	0	0	0
Otu00345	0.0201201	0.0613107	0.102246	0.0878469	0	0	0	0	0	0
Otu00349	0	0.150835	0.0914392	0.00632498	0	0	0	0	0	0
Otu00350	0.148293	0.0499167	0.0881142	0.00070278	0	0	0	0	0	0
Otu00353	0	0.0217029	0	0.0260027	0.0724743	0	0	0.140999	1.33574	0.0734376
Otu00355	0.0566344	0.100919	0.0885298	0.0154611	0	0	0	0	0	0
Otu00431	0.0350239	0.0580553	0.102246	0.0161638	0	0	0	0	0	0
Otu00356	0.00298076	0.0130218	0.189529	0.00913608	0	0	0	0	0	0
Otu00357	0.0603604	0.0352672	0.0922705	0.0899552	0	0	0	0	0	0
Otu00358	0.280191	0	0.0494603	0	0	0	0	0	0	0
Otu00359	0	0.0694493	0.0839578	0.0829275	0	0	0.619865	0	0	0
Otu00362	0	0.110685	0.0573573	0.0646553	0	0	0	0.00454835	0	0.00881251
Otu00363	0	0.0786731	0.143809	0	0	0	0	0	0	0
Otu00366	0.00074519	0.128047	0.100999	0.0056222	0	0	0	0	0	0
Otu00368	0.0663219	0.00108515	0.16085	0.00632498	0	0	0	0	0	0
Otu00369	0	0.126962	0.104739	0	0	0	0	0	0	0
Otu00370	0	0	0	0.340846	0	0	0	0	0	0
Otu00371	0	0	0.00207816	0.0428693	0.0289897	1.63551	0	0.090967	0.170734	0.110156
Otu00372	0.110288	0.0466613	0.0968424	0.0112444	0	0	0	0	0	0
Otu00373	0.126682	0.063481	0.073567	0.0112444	0	0	0	0	0	0
Otu00374	0	0.0819285	0.134665	0	0	0	0	0	0	0
Otu00375	0.0193749	0.0775879	0.108896	0.0288138	0	0	0	0	0	0
Otu00376	0.0938939	0.00325544	0.0606824	0.137744	0	0	0	0	0	0
Otu00377	0	0.0493741	0	0.00632498	0.0579794	0	0.677526	0.191031	0	0.139531
Otu00378	0	0	0.00207816	0.0463832	0.289897	0.164926	0.807265	0.0955153	0	0.143938
Otu00379	0	0.0303841	0.0640074	0.181316	0	0	0	0	0	0
Otu00380	0.0290624	0.0200752	0.104739	0.096983	0	0	0	0	0	0
Otu00381	0	0.0585979	0.0897767	0.0983885	0	0	0	0	0	0
Otu00382	0.0409854	0	0.0195347	0.00773053	0	0	0	0.0773219	0.120518	0.132188
Otu00383	0	0.0168198	0.0477978	0.0358415	0.623279	0	0.432464	0.0591285	0	0.0323126
Otu00385	0	0	0.00540323	0.0513026	0.260907	0.0137438	0.216232	0.0227418	0.411771	0.0660938
Otu00388	0.271994	0	0.0382382	0.00070278	0	0	0	0	0	0
Otu00389	0	0.0754177	0.11139	0.0351388	0	0	0	0	0	0
Otu00390	0	0.141069	0.0394851	0.0161638	0	0	0	0.0090967	0.431857	0
Otu00391	0	0.215944	0.0220285	0.00351388	0	0	0	0	0	0
Otu00393	0	0.164942	0.0473821	0.0260027	0	0	0	0	0	0
Otu00395	0.108053	0.00108515	0.110143	0.0295166	0	0	0	0	0	0
Otu00397	0	0.0922374	0.0976737	0.0330304	0	0	0	0	0	0
Otu00400	0.29435	0	0.00207816	0.00491943	0	0	0.0288309	0	0	0.0220313
Otu00401	0.13935	0	0	0.0161638	0.101464	0	0	0.0454835	0	0.143938
Otu00402	0.177355	0.0330969	0.0606824	0.0028111	0	0	0	0	0	0
Otu00403	0	0.0689068	0.0182878	0.0330304	0	0	0.201816	0.0591285	0	0.0484688
Otu00404	0.00074519	0.198039	0.0340819	0.00070278	0	0	0	0	0	0
Otu00406	0.00670671	0	0.0037407	0.301491	0	0	0	0	0	0
Otu00408	0	0	0	0.0028111	0	0.0549753	0	0.122805	0.160691	0.148344
Otu00409	0.0268268	0.00054257	0.0989206	0.119472	0	0	0	0	0	0
Otu00410	0.321177	0	0	0	0	0	0	0	0	0
Otu00415	0.0491825	0.00379801	0.0897767	0.106822	0	0	0	0	0	0
Otu00417	0	0.0683642	0.128846	0	0	0	0	0	0	0
Otu00419	0.0842065	0.0292989	0.110558	0.00070278	0	0	0	0	0	0
Otu00421	0.173629	0.0347247	0.0403164	0.0267055	0	0	0	0	0	0
Otu00424	0	0	0	0.302193	0	0	0	0	0	0
Otu00425	0.0842065	0.00162772	0.0835422	0.0801164	0	0	0	0	0	0
Otu00427	0	0.0689068	0.119702	0.0105416	0	0	0	0	0	0
Otu00429	0.0491825	0	0.00041563	0.185533	0	0	0	0.0454835	0	0
Otu00432	0	0.0656513	0.00706576	0.0393554	0.246413	0.494777	0.446879	0.0272901	0	0.0323126
Otu00436	0	0.0466613	0.0295099	0.0744942	0.115959	0	0	0.00454835	0	0.029375
Otu00437	0	0.00651088	0.160434	0.0182722	0	0	0	0	0	0
Otu00439	0.198966	0.0146495	0.053201	0.00070278	0	0	0	0	0	0
Otu00440	0.185552	0	0.045304	0.0260027	0	0	0	0.00454835	0	0
Otu00441	0	0.119909	0.0835422	0	0	0	0	0	0	0
Otu00444	0	0.0732474	0.118871	0	0	0	0	0	0	0
Otu00445	0	0.015192	0	0.274785	0	0	0	0	0	0
Otu00446	0.0625959	0.0211604	0.115546	0.01265	0	0	0	0	0	0
Otu00925	0.00074519	0.0499167	0.0411477	0	0	0	0	0	0	0
Otu00447	0.011923	0.059683	0.0864516	0.0597359	0	0	0	0	0	0
Otu00450	0.122211	0	0.0157941	0.0161638	0.188433	0	0	0.0318384	0	0.0749064
Otu00451	0.00447114	0.00379801	0.0423945	0.212238	0	0	0	0	0	0
Otu00453	0.174374	0.0390653	0.0332506	0.0210833	0	0	0	0	0	0
Otu00455	0.0216105	0.0222455	0.143393	0	0	0	0	0	0	0
Otu01374	0.0439662	0	0.0270161	0	0	0	0	0	0	0
Otu00456	0.0126682	0.00054257	0.0382382	0.212238	0	0	0	0	0	0
Otu00457	0	0.0819285	0.108065	0	0	0	0	0	0	0
Otu00460	0	0.0303841	0.0548635	0.155313	0	0	0	0	0	0
Otu00462	0	0	0	0.00773053	0.405856	0	0	0.100064	0.47203	0.1645
Otu00464	0	0.00054257	0.0561104	0.186938	0	0	0	0.00454835	0	0
Otu00467	0.0186298	0.052087	0.113468	0.00702775	0	0	0	0	0	0
Otu00468	0.0693026	0.0954929	0.0548635	0.00070278	0	0	0	0	0	0
Otu00471	0	0	0.00083127	0.00913608	0	0	0.129739	0.090967	0.451943	0.195344
Otu00472	0.098365	0.0103089	0.100168	0	0	0	0	0	0	0
Otu00474	0	0	0	0.274785	0	0	0	0	0	0
Otu00475	0	0.160602	0.0299256	0.0161638	0	0	0	0	0	0
Otu00476	0.0402402	0.109057	0.0565261	0	0	0	0	0	0	0
Otu00477	0.205672	0	0	0.0140555	0.130454	0	0	0	0	0.0602188
Otu00481	0.107307	0.0472038	0.0627605	0.00070278	0	0	0	0	0	0
Otu00482	0.00447114	0.0314692	0	0.00632498	0.0289897	0.0549753	0	0.145547	0.0200864	0.123375
Otu00483	0.165432	0.0661939	0.0157941	0	0	0	0	0	0	0
Otu00484	0.0231009	0.0553425	0.10183	0.00210833	0	0	0	0	0	0
Otu00485	0	0.189358	0.0137159	0	0	0	0	0	0	0
Otu00486	0.00074519	0	0.00041563	0.265649	0	0	0	0	0	0
Otu00487	0.0402402	0.0103089	0.105571	0.0372471	0	0	0	0	0	0
Otu00489	0	0.102004	0.0415633	0.0639525	0	0	0	0	0	0
Otu00490	0.0268268	0.100376	0.0565261	0.00070278	0	0	0	0	0	0.017625
Otu00491	0.00074519	0.0200752	0.134665	0.0112444	0	0	0	0	0	0
Otu00494	0	0	0	0	0	0	0	0.00454835	3.66576	0
Otu00495	0.125192	0	0.00332506	0.0618442	0	0	0.0288309	0.0454835	0	0.00881251
Otu00497	0	0.0846414	0.089361	0.00070278	0	0	0	0	0	0
Otu00498	0	0.0314692	0.11139	0.0323277	0	0	0	0	0	0
Otu00499	0.127427	0.0439484	0.0490447	0	0	0	0	0	0	0
Otu00500	0	0.0765028	0.0652544	0.0505998	0	0	0	0	0	0
Otu00501	0	0.138356	0.0469665	0.00070278	0	0	0	0	0	0
Otu00502	0	0.199667	0.00041563	0	0	0	0	0	0	0
Otu00505	0	0.0439484	0.0619293	0.0976858	0	0	0	0	0	0
Otu00507	0	0.0217029	0	0.00140555	0.246413	0.0137438	0.115324	0.090967	0.0401727	0.173313
Otu00509	0.0447114	0	0.0731514	0.0632498	0	0	0	0	0	0.00881251
Otu00510	0	0.0108515	0.0723201	0.0962802	0	0	0	0	0	0
Otu00512	0.0767546	0.0271287	0.0012469	0.0168666	0.101464	0	0	0.0454835	0.210907	0
Otu00513	0.00372595	0.0656513	0.0640074	0.0541137	0	0	0	0	0	0
Otu00514	0.131899	0.0179049	0.0586042	0.00491943	0	0	0	0	0	0
Otu00515	0	0	0.00207816	0.0288138	0.115959	0.618472	0.115324	0.0181934	0.0100432	0.0895939
Otu00516	0.00074519	0	0.129262	0.0309221	0	0	0	0	0	0
Otu00517	0	0	0	0.00773053	0.333382	0.439802	0.0144154	0.150096	0.301296	0.126313
Otu00518	0	0.0781305	0.0847891	0.00421665	0	0	0	0	0	0
Otu00519	0.0335335	0.0108515	0.073567	0.0787108	0	0	0	0	0	0
Otu00522	0	0.0189901	0.00041563	0.0084333	0	0.907092	0	0.0318384	0	0.136594
Otu00523	0	0.0325544	0.0773077	0.0730886	0	0	0	0	0	0
Otu00525	0.00074519	0.100376	0.0677481	0	0	0	0	0	0	0
Otu00526	0.00372595	0.120994	0	0	0	1.26443	0.0432464	0	0	0.0367188
Otu00527	0.0335335	0.0271287	0.0993362	0.00983885	0	0	0	0	0	0
Otu00528	0.0879324	0	0.00166253	0.021786	0.0144949	0	0.389217	0.0727736	0	0.1175
Otu00529	0.00968747	0.0569702	0.0752295	0.034436	0	0	0	0	0	0
Otu00530	0.027572	0.09278	0.0544479	0.0056222	0	0	0	0	0	0
Otu00534	0	0.126962	0.0423945	0.00702775	0	0	0	0	0	0
Otu00535	0.00298076	0.100376	0.0199504	0.0758997	0	0	0	0	0	0
Otu00537	0	0.0813859	0.0440571	0.0618442	0	0	0	0	0	0
Otu00538	0.015649	0	0.0012469	0.0168666	0	0.412314	0.0288309	0.0636769	0.411771	0.0837189
Otu00539	0	0.00054257	0	0.239646	0	0	0	0	0	0
Otu00540	0	0	0.00041563	0.00913608	0	0.563496	0.115324	0.350223	0.311339	0.0425938
Otu00541	0	0	0.0236911	0.199588	0	0	0	0	0	0
Otu00542	0	0	0.0295099	0.189047	0	0	0	0	0	0
Otu00543	0.0834613	0.0320118	0.0702419	0	0	0	0	0	0	0
Otu00544	0.187788	0.0358098	0.00831266	0.00070278	0	0	0	0	0	0
Otu00547	0.086442	0.0455761	0.0515385	0.00702775	0	0	0	0	0	0
Otu00549	0	0.130218	0.0299256	0.0175694	0	0	0	0	0	0
Otu00553	0	0.011394	0.0336663	0.0491943	0	0	0.0720773	0.0318384	0	0.0381876
Otu00554	0	0.0341821	0	0.00210833	0.246413	0	0.0144154	0.118257	0	0.136594
Otu00555	0.23399	0	0	0.00351388	0	0	0	0	0	0
Otu00557	0.011923	0	0.00290943	0.184127	0	0	0	0	0	0.029375
Otu00558	0.0573796	0.0260435	0.0340819	0.0878469	0	0	0	0	0	0
Otu00559	0	0.0537147	0	0.00491943	0.275402	0	0	0.0500318	0	0.00734376
Otu00562	0	0.00054257	0.0602668	0.1265	0	0	0	0	0	0
Otu00565	0.107307	0.0949503	0	0.00140555	0.0144949	0	0	0	0	0.00440626
Otu00566	0	0.0206178	0.00041563	0	0	0	0.331555	0.0409351	0	0.155688
Otu00568	0.0797353	0.0146495	0.0789702	0	0	0	0	0	0	0
Otu00569	0.00074519	0.14758	0.0162097	0.00773053	0	0	0	0	0	0
Otu00571	0.203437	0	0.0149628	0.00913608	0	0	0	0	0	0
Otu00572	0.110288	0.0537147	0.0153784	0.0231916	0	0	0	0	0	0
Otu00573	0.208653	0.00054257	0.0145472	0.00351388	0	0	0	0	0	0
Otu00574	0	0.0895245	0.0581886	0.00983885	0	0	0	0	0	0
Otu01217	0.104327	0	0.0012469	0	0	0	0	0	0	0
Otu00575	0.0655767	0.0499167	0.0502916	0.01265	0	0	0	0	0	0
Otu00577	0.189278	0	0.0120533	0.0245971	0	0	0	0	0	0
Otu00578	0.0499277	0.0716196	0.0469665	0.00351388	0	0	0	0	0	0
Otu00580	0	0	0	0.22278	0	0	0	0	0	0
Otu00582	0	0	0	0.22278	0	0	0	0	0	0
Otu00583	0.163197	0.0244158	0	0	0	0.728422	0	0	0	0
Otu00584	0	0.0461187	0.0640074	0.0541137	0	0	0	0	0	0
Otu00586	0.0514181	0.0130218	0.0170409	0.0084333	0	0	0	0.0227417	0	0.0484688
Otu00589	0	0.142697	0.0211973	0	0	0	0	0	0	0
Otu00593	0.172139	0.0108515	0.024938	0	0	0	0	0	0	0
Otu00596	0.204927	0	0	0.0245971	0	0	0	0	0	0
Otu00597	0.0454566	0	0.00166253	0.160233	0	0	0	0	0	0
Otu00598	0	0.125877	0.0266005	0.00913608	0	0	0	0	0	0
Otu00599	0	0.00054257	0	0.216455	0	0	0	0	0	0
Otu00600	0.0767546	0	0.0278474	0.096983	0	0	0	0	0	0
Otu00601	0.0424758	0.0569702	0.0515385	0.0147583	0	0	0	0	0	0
Otu00602	0.0491825	0.0374375	0.0706576	0.00140555	0	0	0	0	0	0
Otu00603	0.17661	0	0.0278474	0.00140555	0	0	0	0	0	0
Otu00604	0.227283	0.00054257	0	0	0	0	0	0	0	0
Otu00605	0.0178846	0.0781305	0.0490447	0.0140555	0	0	0	0	0	0
Otu00607	0	0.156261	0.00748139	0	0	0	0	0	0	0
Otu00608	0.137115	0	0.0137159	0.056222	0	0	0	0	0	0
Otu00609	0	0.00054257	0.00207816	0.209427	0	0	0	0	0	0
Otu00611	0.210144	0	0.00914392	0	0	0	0	0	0	0
Otu00612	0.100601	0.00868117	0.0619293	0.00210833	0	0	0	0	0	0
Otu00614	0	0.101461	0.0461352	0.0028111	0	0	0	0	0	0
Otu00615	0	0.0797582	0.0586042	0.00983885	0	0	0	0	0	0
Otu00616	0.0104327	0.0716196	0.0569417	0.01265	0	0	0	0	0	0
Otu00618	0.202692	0	0.0116377	0	0	0	0	0	0	0
Otu00619	0	0.0895245	0.0561104	0	0	0	0	0	0	0
Otu00620	0.00149038	0.0895245	0.0477978	0.0119472	0	0	0	0	0	0
Otu00624	0.00298076	0.0396078	0.0199504	0.120877	0	0	0	0	0	0
Otu00625	0	0.0206178	0.103077	0.00773053	0	0	0	0	0	0
Otu00628	0.0909132	0.0352672	0.0448883	0	0	0	0	0	0	0
Otu00629	0.00223557	0.0542573	0.0145472	0.0252999	0.0144949	0	0	0.0454835	0	0.0470001
Otu00630	0.0886776	0	0.00041563	0.0224888	0.637774	0	0.100908	0	0	0
Otu00631	0	0.0846414	0.0037407	0.0899552	0	0	0	0	0	0
Otu00308	0.213869	0.0911523	0.0581886	0	0	0	0	0	0	0
Otu00632	0.00074519	0	0.0702419	0.0857386	0	0	0	0	0	0
Otu00633	0	0.0651088	0	0	0	0	0	0.0090967	0	0.145406
Otu00634	0	0	0.00041563	0.00421665	0.173938	2.2265	0	0.0227418	0	0.0279063
Otu00635	0.178846	0	0.0116377	0.0154611	0	0	0	0	0	0
Otu00636	0.00223557	0	0.00207816	0.196074	0	0	0	0	0	0
Otu00639	0	0.0737899	0.0623449	0.00070278	0	0	0	0	0	0
Otu00640	0.151274	0	0.00332506	0.0527081	0	0	0	0	0	0
Otu00641	0	0.00054257	0.00415633	0.186235	0	0	0	0	0	0.00146875
Otu00642	0.213869	0	0	0	0	0	0	0	0	0
Otu00643	0	0.0141069	0.024938	0.00983885	0	0.0962067	0.374802	0.0454835	0	0.0279063
Otu00644	0	0.00217029	0.0623449	0.0927663	0	0	0	0	0	0
Otu00645	0	0	0.0024938	0.0337332	0	0	0.648695	0.122805	0.170734	0.0440626
Otu00646	0.108798	0	0.057773	0	0	0	0	0	0	0
Otu00647	0.00447114	0.0189901	0.0980893	0.0056222	0	0	0	0	0	0
Otu00651	0.191514	0	0.00872829	0.00421665	0	0	0	0	0	0
Otu00652	0	0	0.00166253	0.196074	0	0	0	0	0	0
Otu00654	0	0.0412356	0.0120533	0.125094	0	0	0	0	0	0
Otu00655	0	0.0629385	0.0694107	0	0	0	0	0	0	0
Otu00656	0.172884	0	0.0211973	0	0	0	0	0	0	0
Otu00657	0.0827161	0.0623959	0.0162097	0.00983885	0	0	0	0	0	0.0029375
Otu00658	0	0.0162772	0.0108065	0.00913608	0	0	0.0432464	0.0227418	0.632721	0.01175
Otu01195	0	0.0119366	0.0515385	0	0	0	0	0	0	0
Otu00659	0.166177	0.00976631	0.0162097	0	0	0	0	0	0	0
Otu00661	0.046947	0.085184	0.0232754	0.00351388	0	0	0	0	0	0
Otu00662	0	0.0933226	0.0448883	0.00070278	0	0	0	0	0	0
Otu00665	0.122211	0	0.0349131	0.0224888	0	0	0	0	0	0
Otu00666	0	0.0835562	0.0519541	0	0	0	0	0	0	0
Otu00667	0	0.139984	0.00041563	0.00351388	0	0	0	0	0	0
Otu00669	0	0	0.0507072	0.0927663	0	0	0	0.0181934	0	0.0220313
Otu00670	0	0.0173623	0.10183	0	0	0	0	0	0	0
Otu00672	0.146802	0.0314692	0.00789702	0.00070278	0	0	0	0	0	0
Otu00673	0	0.0672791	0.0615137	0.00140555	0	0	0	0	0	0
Otu00674	0.143822	0.0347247	0	0	0	0	0.201816	0	0	0
Otu00675	0	0.063481	0.0552792	0.0168666	0	0	0	0	0	0
Otu00676	0.0879324	0	0.00872829	0.0203805	0	0	0	0.0181934	0	0.00881251
Otu00677	0	0	0.00498759	0.184127	0	0	0	0	0	0
Otu00678	0	0	0.00498759	0.182019	0	0	0	0	0	0
Otu00679	0.0424758	0.0146495	0.0764764	0.00351388	0	0	0	0	0	0
Otu00680	0.152019	0.0119366	0.0182878	0.00210833	0	0	0	0	0	0
Otu00681	0	0	0.0344975	0.133527	0	0	0	0	0	0
Otu00683	0.0693026	0.00976631	0.0669169	0	0	0	0	0	0	0
Otu00684	0	0.0510019	0.00748139	0.112444	0	0	0	0	0	0
Otu00685	0	0.0786731	0.0220285	0.0147583	0	0	0	0.0136451	0	0
Otu00686	0.0812257	0	0.00207816	0.0056222	0.0144949	0	0	0.0090967	0	0.0910626
Otu00687	0.0499277	0	0.0843735	0.00070278	0	0	0	0	0	0
Otu00688	0	0.0206178	0.0760608	0.0351388	0	0	0	0	0	0
Otu00690	0.0648315	0.0819285	0.0120533	0	0	0	0	0	0	0
Otu00691	0	0.144867	0	0	0	0	0	0	0	0
Otu00692	0	0.0694493	0.057773	0	0	0	0	0	0	0
Otu00695	0	0.110142	0.0261849	0	0	0	0	0	0	0
Otu00696	0	0.0249584	0.078139	0.0210833	0	0	0	0	0	0
Otu00698	0	0.0450336	0.0685794	0.0105416	0	0	0	0	0	0
Otu00699	0.0499277	0.00054257	0.0349131	0.078008	0	0	0	0	0	0
Otu00700	0.0558892	0	0.073567	0.00702775	0	0	0	0	0	0
Otu00703	0	0.0363524	0.0793859	0.00140555	0	0	0	0	0	0
Otu00704	0.0141586	0.0282138	0.0694107	0.0154611	0	0	0	0	0	0
Otu00705	0.0670671	0.00651088	0.0648387	0.00070278	0	0	0	0	0	0
Otu00706	0.00670671	0.112855	0.0128846	0.00632498	0	0	0	0	0	0
Otu00707	0.00298076	0.0510019	0.0665012	0.00070278	0	0	0	0	0	0
Otu00708	0.182571	0	0.00332506	0.00351388	0	0	0	0	0	0
Otu00709	0.00223557	0.105259	0.0253536	0	0	0	0	0	0	0
Otu00710	0.13786	0.0130218	0.020366	0	0	0	0	0	0	0
Otu00716	0	0.0461187	0.0623449	0.0140555	0	0	0	0	0	0
Otu00717	0.0916583	0	0.0544479	0	0	0	0	0	0	0
Otu00718	0.119976	0.00705345	0	0.0028111	0.826207	0.17867	0	0	0	0.00881251
Otu00719	0.00447114	0.0775879	0.0399007	0.00632498	0	0	0	0	0	0
Otu00722	0	0	0	0.177099	0	0	0	0	0	0
Otu00723	0	0	0	0.177099	0	0	0	0	0	0
Otu00724	0.00223557	0.103089	0.0220285	0.00351388	0	0	0	0	0	0
Otu00725	0.0424758	0	0.0685794	0.0196777	0	0	0	0	0	0
Otu00726	0.130408	0.0173623	0.0174566	0.00070278	0	0	0	0	0	0
Otu00727	0	0.0759602	0	0.00140555	0	0	0.172985	0.00454835	0.0100432	0.0851876
Otu00728	0.0551441	0.0141069	0.0428102	0.0323277	0	0	0	0	0	0
Otu00729	0.0737738	0.0504593	0.0024938	0.0358415	0	0	0	0	0	0
Otu00731	0.0417306	0	0.0785546	0.00140555	0	0	0	0	0	0
Otu00732	0.13786	0	0.0257692	0.00140555	0	0	0	0	0	0
Otu00733	0.0976199	0	0.0436414	0.0084333	0	0	0	0	0	0
Otu00734	0.0193749	0.00271287	0.0207816	0.00351388	0	0	0	0.100064	0	0.0249688
Otu00736	0.0305528	0.0222455	0.0669169	0.00210833	0	0	0	0	0	0
Otu00737	0.0163942	0.0227881	0.0511228	0.0295166	0	0	0	0.00454835	0	0
Otu00738	0	0.100919	0.0195347	0.00913608	0	0	0	0	0	0
Otu00739	0.0804805	0	0.0540323	0.0056222	0	0	0	0	0	0
Otu00740	0	0.0982057	0.0232754	0.0056222	0	0	0	0	0	0
Otu00741	0.140096	0.0260435	0	0	0	0.109951	0.0144154	0	0	0
Otu00742	0	0.09278	0.0307568	0	0	0	0	0	0	0
Otu00743	0.00596152	0.0629385	0.0432258	0.0119472	0	0	0	0	0	0
Otu00748	0.178846	0	0.0012469	0	0	0	0	0	0	0
Otu00750	0.0290624	0	0.0261849	0.0983885	0	0	0	0	0	0
Otu00752	0	0	0.0852047	0.0252999	0	0	0	0	0	0
Otu00753	0.0111778	0	0	0.00702775	0	0	0.245063	0.0136451	0.311339	0.0940002
Otu00755	0.0394951	0	0.0665012	0.0133527	0	0	0	0	0	0
Otu00756	0.00298076	0.0103089	0.0843735	0.00983885	0	0	0	0	0	0
Otu00758	0	0.0743325	0.0428102	0	0	0	0	0	0	0
Otu00760	0	0.036895	0.0477978	0.0400582	0	0	0	0	0	0
Otu00761	0	0.114483	0.0120533	0	0	0	0	0	0	0
Otu00764	0	0	0.00290943	0.161638	0	0	0	0	0	0
Otu00765	0.0268268	0.0173623	0.00166253	0.00632498	0	0	0	0.0227418	0	0.0484688
Otu00766	0.043221	0.0233306	0.0461352	0.0182722	0	0	0	0	0	0
Otu00768	0	0.118281	0.00498759	0.0056222	0	0	0	0	0	0
Otu00769	0.00074519	0	0.0236911	0.125797	0	0	0	0	0	0
Otu00770	0.17661	0	0	0	0	0	0	0	0	0
Otu00772	0.00074519	0.12642	0.00041563	0.00070278	0	0	0	0	0	0
Otu00774	0.00596152	0.0276712	0.0519541	0.0295166	0	0	0	0.00454835	0	0
Otu00775	0	0.104174	0.00706576	0.0189749	0	0	0	0	0	0
Otu01544	0.0670671	0	0.00665012	0	0	0	0	0	0	0
Otu00776	0	0.0775879	0.0382382	0	0	0	0	0	0	0
Otu00777	0	0.125877	0.0012469	0	0	0	0	0	0	0
Otu00779	0	0.0922374	0.0261849	0.00140555	0	0	0	0	0	0
Otu00780	0	0.0906097	0.0257692	0.00421665	0	0	0	0	0	0
Otu00781	0	0.0721622	0.0411477	0.00210833	0	0	0	0	0	0
Otu00782	0.0231009	0	0.00041563	0.122986	0	0	0	0	0	0
Otu00783	0.0268268	0.00054257	0.0806328	0.00140555	0	0	0	0	0	0
Otu00784	0.0417306	0	0.0719045	0.0028111	0	0	0	0	0	0
Otu00786	0	0.0298415	0.0719045	0.0028111	0	0	0	0	0	0
Otu00787	0	0	0.0211973	0.127202	0	0	0	0	0	0
Otu00788	0	0.0781305	0.0365757	0	0	0	0	0	0	0
Otu00789	0	0.0906097	0.0270161	0	0	0	0	0	0	0
Otu00790	0	0.0314692	0.00041563	0.0084333	0	0	0	0.0318384	0	0.0793126
Otu00792	0.0611056	0	0.0615137	0.00070278	0	0	0	0	0	0
Otu00793	0.163197	0	0	0.00070278	0	0	0	0	0	0
Otu00794	0	0	0.00041563	0.160936	0	0	0	0	0	0
Otu00795	0	0	0.00041563	0.0119472	0	0	0.360386	0.0454835	0.391684	0.0528751
Otu00796	0	0	0	0.161638	0	0	0	0	0	0
Otu00463	0.00074519	0.0499167	0.00083127	0.0386526	0	0	0.0432464	0.0318384	0	0.0411251
Otu00797	0.153509	0	0.00166253	0.0140555	0	0	0	0	0	0
Otu00798	0	0.0379801	0.0552792	0.00140555	0	0	0	0.0136451	0	0.0161563
Otu00799	0	0.0173623	0.0241067	0.0850358	0	0	0	0.0090967	0	0.00734376
Otu00800	0.0126682	0.00054257	0.0178722	0.0119472	0	0	0.0576618	0.131902	0	0.00293751
Otu00801	0	0.0786731	0.0344975	0	0	0	0	0	0	0
Otu00802	0.086442	0	0.0465509	0	0	0	0	0	0	0
Otu00803	0	0.00054257	0.0573573	0.062547	0	0	0	0	0	0
Otu00804	0.152764	0	0.00665012	0.00491943	0	0	0	0	0	0
Otu00805	0	0.120451	0.0024938	0	0	0	0	0	0	0
Otu00806	0	0	0.0162097	0.056222	0	0	0	0.0090967	0	0.0572813
Otu00138	0.128173	0.275627	0.268914	0.0028111	0	0	0	0	0	0
Otu00808	0	0	0	0.15953	0	0	0	0	0	0
Otu00809	0.00223557	0.0808434	0.0274318	0.00210833	0	0	0	0	0	0
Otu00810	0	0.107429	0.00955955	0.00351388	0	0	0	0	0	0
Otu00811	0	0.116111	0.00498759	0	0	0	0	0	0	0
Otu00813	0	0.00325544	0.0910236	0	0	0	0	0	0	0
Otu00814	0.159471	0	0	0.00210833	0	0	0	0.00454835	0	0
Otu00815	0.0111778	0.00868117	0.0440571	0.0611414	0	0	0	0	0	0
Otu00817	0.147548	0	0	0	0	0	0	0	0	0
Otu00818	0.150528	0	0.00914392	0	0	0	0	0	0	0
Otu00819	0	0	0	0.157422	0	0	0	0	0	0
Otu00820	0	0.00434058	0.0847891	0.00773053	0	0	0	0	0	0
Otu00821	0	0.0271287	0.0502916	0.0358415	0	0	0	0	0	0
Otu00824	0	0	0	0	0	0	0	0.0545802	0.47203	0.0940002
Otu00826	0	0	0.00041563	0.153908	0	0	0	0	0	0
Otu00827	0	0.048289	0.0507072	0.00632498	0	0	0	0	0	0
Otu00828	0.104327	0	0.0290943	0.00702775	0	0	0	0	0	0
Otu00829	0	0.107429	0.00831266	0	0	0	0	0	0	0
Otu00831	0.00149038	0.0461187	0.0145472	0.0674664	0	0	0	0	0	0
Otu00832	0.123702	0	0.0187035	0.00491943	0	0	0	0	0	0
Otu00835	0	0.0775879	0.0307568	0	0	0	0	0	0	0
Otu00836	0	0	0.00083127	0.00070278	0.217423	0	0	0.0864186	0.672893	0.0910626
Otu00837	0	0.103631	0.00831266	0.00351388	0	0	0	0	0	0
Otu00838	0	0.00868117	0.0831266	0	0	0	0	0	0	0
Otu00839	0	0.116111	0.00041563	0	0	0	0	0	0	0
Otu00841	0	0	0.00083127	0.01265	0	0.123694	0	0.100064	0.301296	0.0455313
Otu00845	0	0.0434058	0.0552792	0.00070278	0	0	0	0	0	0
Otu00847	0	0.11177	0.00332506	0	0	0	0	0	0	0
Otu00848	0	0	0	0.149691	0	0	0	0	0	0
Otu00849	0	0.102546	0	0.00140555	0	0.302364	0	0	0	0
Otu00850	0	0.0184475	0.0694107	0.00351388	0	0	0	0	0	0
Otu00851	0	0.015192	0.0482134	0.0484915	0	0	0	0	0	0
Otu00852	0	0	0.0211973	0.113147	0	0	0	0	0	0
Otu00853	0	0.0721622	0.032835	0	0	0	0	0	0	0
Otu00854	0	0.0542573	0.0461352	0.00070278	0	0	0	0	0	0
Otu00855	0	0.0623959	0.037407	0.00491943	0	0	0	0	0	0
Otu00858	0	0.0542573	0.0428102	0.0056222	0	0	0	0	0	0
Otu00859	0.143076	0	0	0	0	0.261132	0	0	0	0
Otu00860	0	0	0.0012469	0.00491943	0.188433	1.23694	0	0	0	0.0308438
Otu00861	0	0.108515	0.00415633	0	0	0	0	0	0	0
Otu00863	0	0.00379801	0.0502916	0.0569248	0	0	0	0	0	0
Otu00864	0	0	0.0170409	0.118066	0	0	0	0	0	0
Otu00867	0	0.0428633	0.0515385	0.00351388	0	0	0	0	0	0
Otu00869	0	0.0830137	0.0216129	0.00210833	0	0	0	0	0	0
Otu00870	0	0.0754177	0.028263	0	0	0	0	0	0	0
Otu00871	0	0	0	0.145474	0	0	0	0	0	0
Otu00873	0	0	0.00540323	0.132825	0	0	0	0	0	0
Otu00875	0.0171394	0.00054257	0.0403164	0.0597359	0	0	0	0	0	0
Otu00876	0	0	0.00041563	0.00351388	0	0	0	0.0181934	0.461987	0.111625
Otu00878	0	0.0390653	0.0548635	0.00070278	0	0	0	0	0	0
Otu00880	0.147548	0	0	0.00491943	0	0	0	0	0	0
Otu00884	0	0.0358098	0.0465509	0.0175694	0	0	0	0	0	0
Otu00885	0	0	0	0	0	0	2.92634	0	0	0
Otu00886	0	0.0461187	0.0490447	0	0	0	0	0	0	0
Otu00888	0	0.0542573	0.040732	0.00210833	0	0	0	0	0	0
Otu00889	0.027572	0.0705345	0.0137159	0.00070278	0	0	0	0	0	0
Otu00890	0	0.0716196	0.0286787	0	0	0	0	0	0	0
Otu00892	0	0.040693	0.0419789	0.0161638	0	0	0	0	0	0
Otu00893	0	0	0.00041563	0.13915	0	0	0	0	0	0
Otu00894	0	0	0.037407	0.056222	0	0	0	0	0	0
Otu00895	0.129663	0	0.0103908	0	0	0	0	0	0	0
Otu00897	0	0.0081386	0.00207816	0.124391	0	0	0	0	0	0
Otu00900	0	0.0260435	0.0602668	0.0028111	0	0	0	0	0	0
Otu00901	0.00074519	0.0396078	0.0511228	0	0	0	0	0	0	0
Otu00902	0.0208653	0	0.0702419	0	0	0	0	0	0	0
Otu00903	0.00223557	0.00868117	0.0714888	0.00421665	0	0	0	0	0	0
Otu00904	0.112524	0.0157346	0.00706576	0	0	0	0	0	0	0
Otu00905	0	0.044491	0.0436414	0.00702775	0	0	0	0	0	0
Otu00907	0	0	0	0.00421665	0	0.810885	0.172985	0.0318384	0	0.0220313
Otu00908	0.011923	0	0.0748139	0	0	0	0	0	0	0
Otu00909	0	0.0189901	0.0511228	0.0267055	0	0	0	0	0	0
Otu00910	0.086442	0	0.0224442	0.0182722	0	0	0	0	0	0
Otu00912	0.0283172	0	0.0403164	0.0428693	0	0	0	0	0	0
Otu00913	0	0.00054257	0	0.137041	0	0	0	0	0	0
Otu00914	0	0.0059683	0.0743983	0.00351388	0	0	0	0	0	0
Otu00916	0	0.0916948	0.0108065	0	0	0	0	0	0	0
Otu00918	0	0.0667365	0.0295099	0	0	0	0	0	0	0
Otu00921	0.00298076	0.0591405	0.0320037	0.00140555	0	0	0	0	0	0
Otu00922	0	0.0840988	0.00789702	0.01265	0	0	0	0	0	0
Otu00923	0	0.044491	0.0457196	0	0	0	0	0	0	0
Otu00924	0	0.00162772	0.068995	0.0154611	0	0	0	0	0	0
Otu00926	0.0417306	0.0157346	0.0436414	0.00070278	0	0	0	0	0	0
Otu00927	0	0.0895245	0.0108065	0	0	0	0	0	0	0
Otu00928	0	0.0705345	0.0120533	0.0224888	0	0	0	0	0	0
Otu00929	0	0.0792157	0	0.00070278	0	0	0.0576618	0.0454835	0	0.00146875
Otu00930	0	0.040693	0.00623449	0.0660609	0	0	0	0	0	0
Otu00931	0.0223557	0.0759602	0.00831266	0	0	0	0	0	0	0
Otu00933	0	0.0916948	0.00872829	0	0	0	0	0	0	0
Otu00936	0	0.0933226	0.00665012	0	0	0	0	0	0	0
Otu00941	0	0	0.00041563	0.0056222	0	0.618472	0.591034	0	0	0.0631563
Otu00943	0.116995	0	0.00457196	0.0119472	0	0	0	0	0	0
Otu00944	0.134879	0	0	0	0	0	0	0	0	0
Otu00950	0	0.0211604	0.0573573	0.00491943	0	0	0	0	0	0
Otu00951	0	0	0	0.129311	0	0	0	0	0	0
Otu00954	0	0	0.0103908	0.111038	0	0	0	0	0	0
Otu00956	0	0	0.0286787	0.0168666	0	0	0	0.0136451	0	0.00587501
Otu00957	0	0	0.00041563	0.127905	0	0	0	0	0	0
Otu00959	0	0.088982	0.00748139	0	0	0	0	0	0	0
Otu00960	0.0946391	0	0.0224442	0.00070278	0	0	0	0	0	0
Otu00961	0.11774	0	0.00955955	0.00070278	0	0	0	0	0	0
Otu00962	0	0.0949503	0	0.00070278	0	0	0	0	0	0
Otu00963	0	0.0401504	0.0444727	0	0	0	0	0	0	0
Otu00965	0.0223557	0.0227881	0.0411477	0.00702775	0	0	0	0	0	0
Otu00966	0	0.0352672	0.00083127	0.00773053	0	0	0	0.0363868	0	0.0161563
Otu00967	0	0.0689068	0.0224442	0	0	0	0	0	0	0
Otu00968	0	0	0	0.127202	0	0	0	0	0	0
Otu00970	0	0	0	0.127202	0	0	0	0	0	0
Otu00971	0.0380047	0.0184475	0.0353288	0.00773053	0	0	0	0	0	0
Otu00972	0.00894228	0.0363524	0.0303412	0.0189749	0	0	0	0	0	0
Otu00973	0	0.00054257	0.0419789	0.0548165	0	0	0	0	0	0
Otu00974	0	0.0949503	0.00083127	0.00140555	0	0	0	0	0	0
Otu00975	0	0.0922374	0.00332506	0.00070278	0	0	0	0	0	0
Otu00976	0.119976	0.00054257	0.00665012	0.00070278	0	0	0	0	0	0
Otu00977	0	0.00759602	0.0278474	0.0470859	0	0	0	0	0	0
Otu00979	0	0	0	0.125797	0	0	0	0	0	0
Otu00980	0.0715382	0	0.0344975	0	0	0	0	0	0	0
Otu00981	0.0447114	0	0.0257692	0.0400582	0	0	0	0	0	0
Otu00982	0.133389	0	0	0	0	0	0	0	0	0
Otu00984	0	0	0.0739826	0	0	0	0	0	0	0
Otu00985	0	0.0493741	0.03616	0	0	0	0	0	0	0
Otu00988	0	0.0493741	0.0353288	0.00070278	0	0	0	0	0	0
Otu00989	0	0	0.0411477	0.0548165	0	0	0	0	0	0
Otu00990	0	0.0949503	0.00041563	0	0	0	0	0	0	0
Otu00991	0.0499277	0.0352672	0.0182878	0	0	0	0	0	0	0
Otu00992	0.00074519	0	0.0710732	0.00140555	0	0	0	0	0	0.00146875
Otu00993	0.104327	0	0.0145472	0	0	0	0	0	0	0
Otu00995	0	0.0493741	0.0320037	0.00491943	0	0	0	0	0	0
Otu00998	0	0	0.0108065	0.104011	0	0	0	0	0	0
Otu00999	0	0	0	0.00983885	0	0	0.0864927	0.0227418	0.492116	0.0337813
Otu01004	0.108798	0	0.00748139	0.0056222	0	0	0	0	0	0
Otu01005	0.113269	0	0.00831266	0	0	0	0	0	0	0
Otu01006	0	0	0	0.120877	0	0	0	0	0	0
Otu01008	0	0	0.00041563	0.119472	0	0	0	0	0	0
Otu01010	0	0.0868117	0.00332506	0.00210833	0	0	0	0	0	0
Otu01011	0.0342787	0.0325544	0	0	0.884186	0	0	0	0.0301296	0
Otu01012	0.123702	0	0.00083127	0.00140555	0	0	0	0	0	0
Otu01013	0	0.0265861	0.012469	0.0639525	0	0	0	0	0	0
Otu01015	0	0.0564276	0.0270161	0	0	0	0	0	0	0
Otu01020	0.125937	0	0	0	0	0	0	0	0	0
Otu01022	0.0424758	0	0.0461352	0	0	0	0	0	0	0
Otu01024	0	0.0613107	0.020366	0.00070278	0	0	0	0	0	0
Otu01027	0	0.00054257	0	0.116661	0	0	0	0	0	0
Otu01028	0	0.088982	0	0	0.0289897	0	0	0	0	0
Otu01030	0.0335335	0	0.00207816	0.00491943	0.130454	0	0	0.0409351	0	0.0455313
Otu01033	0	0.00054257	0.0390695	0.049897	0	0	0	0	0	0
Otu01034	0.102836	0.0141069	0.00041563	0	0	0	0	0	0	0
Otu01036	0	0.0813859	0.00581886	0.00070278	0	0	0	0	0	0
Otu01037	0	0.0168198	0.0556948	0	0	0	0	0	0	0
Otu01038	0	0.0716196	0.0133002	0.00070278	0	0	0	0	0	0
Otu01039	0.0506729	0.0124792	0.0307568	0	0	0	0	0	0	0
Otu01040	0.122956	0	0	0	0	0	0	0	0	0
Otu01041	0.115504	0	0.00415633	0	0	0	0	0	0	0
Otu01043	0	0.00542573	0.0120533	0.0885497	0	0	0	0	0	0
Otu01044	0	0	0.0108065	0.0948747	0	0	0	0	0	0
Otu01045	0	0	0.0012469	0.0288138	0	0	0.446879	0.0136451	0	0.0396563
Otu01046	0	0	0.0261849	0.0716831	0	0	0	0	0	0
Otu01050	0	0.0694493	0.0145472	0.00070278	0	0	0	0	0	0
Otu01051	0.00074519	0.0716196	0.0120533	0.00140555	0	0	0	0	0	0
Otu01052	0.0372595	0.0249584	0.020366	0.00702775	0.0724743	0	0	0	0	0
Otu01053	0	0.0868117	0.0012469	0	0	0	0	0	0	0
Otu01056	0	0.0705345	0.012469	0.00140555	0	0	0	0	0	0
Otu01060	0	0.0710771	0	0	0	0	0	0	0.311339	0
Otu01061	0.015649	0.0130218	0.0394851	0.00140555	0	0	0	0	0	0.00146875
Otu01062	0	0	0.00041563	0.113147	0	0	0	0	0	0
Otu01063	0.0208653	0.0461187	0.0137159	0.00983885	0	0	0	0	0	0
Otu01064	0	0.0569702	0.0228598	0.00070278	0	0	0	0	0	0
Otu01065	0	0	0.0024938	0.0056222	0	0.75591	0	0.00454835	0	0.0381876
Otu01066	0	0.0840988	0.00207816	0.00070278	0	0	0	0	0	0
Otu01067	0.0894228	0.00217029	0.0145472	0.00140555	0	0	0	0	0	0
Otu01068	0	0	0.0448883	0.0372471	0	0	0	0	0	0
Otu01069	0.0163942	0	0.057773	0	0	0	0	0	0	0
Otu01071	0	0	0.00041563	0.112444	0	0	0	0	0	0
Otu01073	0	0.00054257	0.0652544	0.00140555	0	0	0	0	0	0
Otu01074	0	0.0363524	0.0182878	0.034436	0	0	0	0	0	0
Otu01075	0	0	0.0465509	0.0337332	0	0	0	0	0	0
Otu01076	0.0804805	0	0.0216129	0	0	0	0	0	0	0
Otu01078	0	0	0.00415633	0.105416	0	0	0	0	0	0
Otu01081	0	0	0.0444727	0.0365443	0	0	0	0	0	0
Otu01083	0	0	0.0428102	0.0393554	0	0	0	0	0	0
Otu01085	0.00223557	0.0303841	0.0411477	0.00070278	0	0	0	0	0	0
Otu01086	0	0	0.00041563	0.110336	0	0	0	0	0	0
Otu01087	0.00074519	0.0352672	0.0157941	0.0379499	0	0	0	0	0	0
Otu01089	0	0.00325544	0.0561104	0.0119472	0	0	0	0	0	0
Otu01090	0	0.0830137	0.00207816	0	0	0	0	0	0	0
Otu01091	0	0.085184	0.00041563	0	0	0	0	0	0	0
Otu01094	0.0767546	0	0.00415633	0.0316249	0	0	0	0	0	0
Otu01098	0.00819709	0	0.0469665	0.0231916	0	0	0	0	0	0
Otu01101	0.0104327	0.0325544	0.0344975	0	0	0	0	0	0	0
Otu01473	0.0536537	0	0.0170409	0	0	0	0	0	0	0
Otu01104	0.108053	0	0	0	0.0869691	0	0	0	0	0.0029375
Otu01105	0.00819709	0.0162772	0.0465509	0.00210833	0	0	0	0	0	0
Otu01107	0.0730286	0.0179049	0.00955955	0.00140555	0	0	0	0	0	0
Otu01108	0	0.0423207	0.0311725	0.00210833	0	0	0	0	0	0
Otu01109	0.0953843	0	0.0112221	0	0	0	0	0	0	0
Otu01110	0	0.00705345	0.00540323	0.0597359	0	0	0	0	0.0100432	0.00146875
Otu01111	0	0.0813859	0.00207816	0	0	0	0	0	0	0
Otu01112	0	0.0265861	0.0440571	0	0	0	0	0	0	0
Otu01113	0	0	0	0	0	0	2.19115	0.0090967	0	0
Otu01115	0.05887	0	0.0182878	0.0224888	0	0	0	0	0	0
Otu01116	0.0700478	0.0108515	0.00831266	0.0147583	0	0	0	0	0	0
Otu01119	0	0	0.0631762	0.00140555	0	0	0	0	0	0
Otu01121	0	0.0835562	0	0	0	0	0	0	0	0
Otu01122	0	0	0.00083127	0.106822	0	0	0	0	0	0
Otu01123	0.110288	0	0.0024938	0	0	0	0	0	0	0
Otu01125	0	0.0330969	0.0382382	0.00070278	0	0	0	0	0	0
Otu01127	0	0	0	0.108227	0	0	0	0	0	0
Otu01130	0	0.0678216	0.0108065	0	0	0	0	0	0	0
Otu01132	0	0.00271286	0.0615137	0	0	0	0	0	0	0
Otu01134	0.00223557	0.0336395	0.0336663	0.00491943	0	0	0	0	0	0
Otu01135	0	0.0683642	0.0103908	0.00140555	0	0	0	0	0	0
Otu01136	0	0.0732474	0.00748139	0	0	0	0	0	0	0
Otu01139	0	0.00217029	0.0332506	0.0484915	0	0	0	0	0	0
Otu01140	0	0.0819285	0	0	0	0	0	0	0	0
Otu01142	0	0.0710771	0.00872829	0.00070278	0	0	0	0	0	0
Otu01143	0.106562	0	0.0037407	0	0	0	0	0	0	0
Otu01144	0	0	0.048629	0.0245971	0	0	0	0	0	0
Otu01145	0	0.0379801	0.0340819	0	0	0	0	0	0	0
Otu01146	0.0566344	0.0130218	0.0174566	0.00702775	0	0	0	0	0	0
Otu01149	0	0.0727048	0.00748139	0	0	0	0	0	0	0
Otu01150	0	0.0623959	0.0112221	0.00702775	0	0	0	0	0	0
Otu01152	0	0.0694493	0.00623449	0.0056222	0	0	0	0	0	0
Otu01153	0	0.0710771	0.0037407	0	0	0	0	0	0	0
Otu01154	0	0.0141069	0.0498759	0.00351388	0	0	0	0	0	0
Otu01157	0	0.0108515	0.0540323	0.00070278	0	0	0	0	0	0
Otu01159	0.0536537	0	0.0320037	0.00070278	0	0	0	0	0	0
Otu01133	0	0.0667365	0.0120533	0.00070278	0	0	0	0	0	0
Otu01160	0	0	0.0606824	0.0028111	0	0	0	0	0	0
Otu01161	0	0.0547999	0.020366	0	0	0	0	0	0	0
Otu01162	0.00968747	0.00054257	0.0561104	0.00070278	0	0	0	0	0	0
Otu01164	0.0767546	0.0103089	0.0108065	0.00140555	0	0	0	0	0	0
Otu01165	0	0.0564276	0.0128846	0.0105416	0	0	0	0	0	0
Otu01169	0	0	0.00041563	0.0210833	0.0144949	0.151182	0	0.0227418	0.241036	0.0132188
Otu01170	0	0.0547999	0.0199504	0	0	0	0	0	0	0
Otu01171	0.0521633	0	0.0270161	0.00913608	0	0	0	0	0	0
Otu01173	0.0231009	0	0.0436414	0.0084333	0	0	0	0	0	0
Otu01174	0	0.0803008	0	0	0	0	0	0	0	0
Otu01176	0	0.0515444	0.0220285	0	0	0	0	0	0	0
Otu01178	0	0.0287564	0.0340819	0.00913608	0	0	0	0	0	0
Otu01179	0.104327	0	0.00332506	0	0	0	0	0	0	0
Otu01180	0	0.0211604	0.0428102	0.00421665	0	0	0	0	0	0
Otu01182	0.00521633	0.0249584	0.0369913	0.00351388	0	0	0	0	0	0
Otu01183	0	0	0.0494603	0.0196777	0	0	0	0	0	0
Otu01185	0.0611056	0	0.0270161	0	0	0	0	0	0	0
Otu01186	0.0327884	0.0385227	0.0133002	0	0	0	0	0	0	0
Otu01187	0.0953843	0	0.00748139	0.00070278	0	0	0	0	0	0
Otu01188	0	0.0797582	0	0	0	0	0	0	0	0
Otu01189	0	0.063481	0.012469	0	0	0	0	0	0	0
Otu01190	0	0	0.061098	0	0	0	0	0	0	0
Otu01200	0.046947	0.044491	0	0	0	0	0	0	0	0
Otu01202	0.108053	0	0	0	0	0	0	0	0	0
Otu01204	0	0	0.00290943	0.096983	0	0	0	0	0	0
Otu01207	0	0.0119366	0.0411477	0.0168666	0	0	0	0	0	0
Otu01208	0.0178846	0.00162772	0.0432258	0.00913608	0	0	0	0	0	0
Otu01210	0	0.0629385	0.0112221	0.00070278	0	0	0	0	0	0
Otu01211	0	0	0	0.1012	0	0	0	0	0	0
Otu01212	0.070793	0	0.0178722	0.00421665	0	0	0	0	0	0
Otu01214	0	0	0	0.0112444	0	0	0	0.0181934	0.492116	0.0558126
Otu01215	0.0529085	0	0.0295099	0.00140555	0	0	0	0	0	0
Otu01216	0	0.0775879	0	0	0	0	0	0	0	0
Otu01218	0	0.052087	0.0187035	0.00140555	0	0	0	0	0	0
Otu01219	0	0	0.0207816	0.0653581	0	0	0	0	0	0
Otu01220	0.0238461	0.0472038	0.00997519	0	0	0	0	0	0	0
Otu01221	0	0	0	0.100497	0	0	0	0	0	0
Otu01222	0.105817	0	0	0	0	0	0	0	0	0
Otu01224	0	0.0705345	0.00498759	0	0	0	0	0	0	0
Otu01225	0	0	0.0569417	0.00351388	0	0	0	0	0	0
Otu01226	0.0871872	0.0124792	0.00041563	0.00070278	0	0	0	0	0	0
Otu01230	0	0.0488316	0.00831266	0.00421665	0	0	0	0	0	0
Otu01231	0	0.00162772	0.0477978	0.0168666	0	0	0	0	0	0
Otu01232	0.0849516	0	0	0.00351388	0	0	0	0.00454835	0	0.00587501
Otu01234	0.098365	0	0.0037407	0	0	0	0	0	0	0
Otu01235	0	0	0.0490447	0.0161638	0	0	0	0	0	0
Otu01236	0.105072	0	0	0	0	0	0	0	0	0
Otu01237	0.0320432	0.044491	0.00581886	0.00070278	0	0	0	0	0	0
Otu01238	0.0596152	0	0.00706576	0.00421665	0	0	0	0.0272901	0	0
Otu01240	0	0.00922374	0.0494603	0.0028111	0	0	0	0	0	0
Otu01241	0	0.0683642	0.00041563	0	0.0579794	0	0	0.00454835	0	0
Otu01243	0	0	0.0137159	0.0751969	0	0	0	0	0	0
Otu01244	0	0.0705345	0.00415633	0	0	0	0	0	0	0
Otu01245	0	0.0727048	0.0024938	0	0	0	0	0	0	0
Otu01248	0.0961295	0	0.0037407	0.00140555	0	0	0	0	0	0
Otu01250	0	0	0	0.0983885	0	0	0	0	0	0
Otu01251	0	0.00434058	0.0536166	0.00140555	0	0	0	0	0	0
Otu01252	0.0581248	0	0.0245223	0.00140555	0	0	0	0	0	0
Otu01255	0	0	0.0498759	0.0133527	0	0	0	0	0	0
Otu01256	0.098365	0	0.0024938	0.00070278	0	0	0	0	0	0
Otu01257	0	0	0.00706576	0.0808192	0	0	0	0	0	0
Otu01258	0	0.055885	0.0137159	0.00210833	0	0	0	0	0	0
Otu00570	0.00372595	0	0.126768	0.0084333	0	0	0	0	0	0
Otu01260	0	0	0.0515385	0.0105416	0	0	0	0	0	0
Otu01261	0	0.0553425	0.012469	0.00491943	0	0	0	0	0	0
Otu01262	0.0886776	0	0	0.00421665	0	0	0	0	0	0
Otu01264	0	0	0.00083127	0.00632498	0	0.852117	0.15857	0.0272901	0	0
Otu01265	0	0	0.00083127	0.0955774	0	0	0	0	0	0
Otu01266	0	0	0	0.096983	0	0	0	0	0	0
Otu01268	0.0938939	0	0.00457196	0	0	0	0	0	0	0
Otu01269	0.00372595	0	0.0353288	0.0330304	0	0	0	0	0	0
Otu01270	0	0.0119366	0.0120533	0.0604387	0	0	0	0	0	0
Otu01272	0	0.00325544	0.0502916	0.00702775	0	0	0	0	0	0
Otu01273	0	0	0	0.0140555	0	0	0	0	0.562418	0
Otu01274	0	0.0526296	0.00955955	0.0084333	0	0	0	0	0	0
Otu01277	0	0.00379801	0.0482134	0.00421665	0	0	0	0	0	0.00293751
Otu01278	0.0484373	0.0173623	0.0137159	0.00421665	0	0	0	0	0	0
Otu01280	0	0	0.0232754	0.0484915	0.115959	0	0	0	0	0.00146875
Otu01285	0.00074519	0.0477464	0.0162097	0.00491943	0	0	0	0	0	0
Otu01288	0.0074519	0	0.0012469	0.0850358	0	0	0	0	0	0
Otu01289	0.00074519	0.0721622	0	0	0	0	0	0	0	0
Otu01291	0	0.0108515	0.040732	0.0112444	0	0	0	0	0	0
Otu01294	0	0.00217029	0.0332506	0.034436	0	0	0	0	0	0
Otu01295	0.0842065	0	0.00665012	0.0028111	0	0	0	0	0	0
Otu01300	0	0.0531722	0.0103908	0	0	0	0	0	0	0
Otu01304	0	0.00542573	0.0299256	0.0351388	0	0	0	0	0	0
Otu01305	0	0.0678216	0.00290943	0	0	0	0	0	0	0
Otu01309	0	0	0	0.0920636	0	0	0	0	0	0
Otu01310	0	0.044491	0.020366	0	0	0	0	0	0	0
Otu01313	0	0.0488316	0.0170409	0	0	0	0	0	0	0
Otu01315	0	0.0265861	0.00665012	0.00773053	0	0	0	0.0090967	0	0.0249688
Otu01316	0	0	0.0536166	0.00070278	0	0	0	0	0	0
Otu01317	0	0	0	0.00140555	0	0	1.84518	0	0	0
Otu01319	0	0.0667365	0.00290943	0	0	0	0	0	0	0
Otu01320	0	0.0423207	0.0178722	0.00632498	0	0	0	0	0	0
Otu01321	0.0163942	0.0575127	0.00083127	0	0	0	0	0	0	0
Otu01322	0	0.0200752	0.0157941	0.0386526	0	0	0	0	0	0
Otu01323	0	0.00054257	0.0477978	0.00983885	0	0	0	0	0	0
Otu01326	0	0.00813859	0	0.0808192	0	0	0	0	0	0
Otu01327	0	0	0.0037407	0.0850358	0	0	0	0	0	0
Otu01328	0.046947	0	0.0232754	0.00702775	0	0	0	0	0	0
Otu01329	0.00074519	0	0.0523697	0.00070278	0.0144949	0	0	0	0	0
Otu01330	0	0	0	0.090658	0	0	0	0	0	0
Otu01331	0	0	0	0.0056222	0.0144949	1.07202	0	0.0136451	0	0.00734376
Otu01336	0	0.0667365	0.00207816	0.00070278	0	0	0	0	0	0
Otu01338	0	0.0390653	0.00457196	0.0084333	0	0	0	0.0181934	0	0
Otu01343	0	0	0.00166253	0.0871441	0	0	0	0	0	0
Otu01344	0.00968747	0.0141069	0.0145472	0.0379499	0	0	0	0	0	0
Otu01346	0.0782449	0	0	0.0161638	0	0	0	0	0	0
Otu01347	0	0.0396078	0.0224442	0.00070278	0	0	0	0	0	0
Otu01350	0	0	0.0507072	0.00351388	0	0	0	0	0	0
Otu01351	0	0	0.00041563	0.0885497	0	0	0	0	0	0
Otu01352	0	0.0450336	0.0170409	0.00210833	0	0	0	0	0	0
Otu01354	0	0.0510019	0.00623449	0.0119472	0	0	0	0	0	0
Otu01355	0	0.0580553	0.00415633	0.00632498	0	0	0	0	0	0
Otu01356	0.00372595	0.0059683	0.0432258	0.00421665	0	0	0	0	0	0
Otu01357	0	0.0547999	0.00997519	0.00070278	0	0	0	0	0	0
Otu01358	0.00670671	0.0629385	0	0	0	0	0	0	0	0
Otu01359	0	0.0607682	0.00540323	0.00070278	0	0	0	0	0	0
Otu01362	0	0.00162772	0.0270161	0.00913608	0	0	0	0	0	0
Otu01367	0	0.0618533	0.0037407	0.00140555	0	0	0	0	0	0
Otu01369	0	0.059683	0.00498759	0.00210833	0	0	0	0	0	0
Otu01371	0	0	0.00207816	0.084333	0	0	0	0	0	0
Otu01376	0	0	0.0515385	0	0	0	0	0	0	0
Otu01377	0.0924035	0	0	0	0	0	0	0	0	0
Otu01379	0.0558892	0	0.0199504	0	0	0	0	0	0	0
Otu01381	0	0	0.0257692	0.0428693	0	0	0	0	0	0
Otu01383	0.0543989	0	0.0191191	0.0028111	0	0	0	0	0	0
Otu01384	0.090168	0	0.00083127	0	0	0	0	0	0	0
Otu01385	0	0.0195326	0.00041563	0.0238944	0	0	0	0.0136451	0	0.00146875
Otu01386	0.0849516	0	0.0037407	0	0	0	0	0	0	0
Otu01387	0	0	0	0.0864414	0	0	0	0	0	0
Otu01388	0	0	0	0.00421665	0	0.879604	0	0.0545802	0	0.0249688
Otu01391	0	0	0.0232754	0.0463832	0	0	0	0	0	0
Otu01392	0	0.00434058	0.0473821	0	0	0	0	0	0	0
Otu01394	0	0	0.0153784	0.0597359	0	0	0	0	0	0
Otu01395	0.0506729	0	0.0220285	0.00070278	0	0	0	0	0	0
Otu01397	0.00223557	0.00108515	0.0461352	0.00351388	0	0	0	0	0	0
Otu01398	0	0	0.00540323	0.0758997	0	0	0	0	0	0
Otu01400	0	0	0.0182878	0.0541137	0	0	0	0	0	0
Otu01401	0.0879324	0	0.00041563	0.00140555	0	0	0	0	0	0
Otu01409	0	0	0	0.084333	0	0	0	0	0	0
Otu01410	0	0	0.00914392	0.0618442	0	0	0	0	0	0
Otu01411	0.0730286	0.00813859	0.00290943	0	0	0	0	0	0	0
Otu01413	0	0.0564276	0.00581886	0.00070278	0	0	0	0	0	0
Otu01414	0	0	0.0444727	0.00351388	0	0	0	0.00454835	0	0
Otu01415	0	0	0	0.0836303	0	0	0	0	0	0
Otu01416	0.0402402	0.0081386	0.0153784	0.00913608	0	0	0	0	0	0
Otu01417	0	0	0.0349131	0.0245971	0	0	0	0	0	0
Otu01419	0	0	0.0482134	0.00210833	0	0	0	0	0	0
Otu01421	0	0.00705345	0.0419789	0.00351388	0	0	0	0	0	0
Otu01427	0.0238461	0	0.0357444	0	0	0	0	0	0	0
Otu01428	0	0	0.0199504	0.0491943	0	0	0	0	0	0
Otu01429	0	0	0	0.0829275	0	0	0	0	0	0
Otu01430	0.0454566	0.0119366	0.0145472	0	0	0	0	0	0	0
Otu01431	0	0.0564276	0.00581886	0	0	0	0	0	0	0
Otu01433	0.0767546	0.00054257	0.00581886	0	0	0	0	0	0	0
Otu01434	0	0	0.0469665	0.00351388	0	0	0	0	0	0
Otu01436	0	0.0585979	0.00166253	0	0	0	0	0	0	0
Otu01437	0.0551441	0	0	0.0309221	0	0	0	0	0	0
Otu01443	0	0	0	0.0822247	0	0	0	0	0	0
Otu01444	0	0.0618533	0.0012469	0	0	0	0	0	0	0
Otu01445	0	0.0613107	0.00166253	0	0	0	0	0	0	0
Otu01448	0	0.0526296	0.00332506	0.0084333	0	0	0	0	0	0
Otu01449	0	0	0.0112221	0.0597359	0	0	0	0	0	0
Otu01461	0.0834613	0	0.0012469	0	0	0	0	0	0	0
Otu01465	0	0	0.0465509	0.00140555	0	0	0	0	0	0
Otu01467	0	0	0.0473821	0	0	0	0	0	0	0
Otu01472	0	0.00271286	0.00498759	0.0667636	0	0	0	0	0	0
Otu01475	0	0.0585979	0.00207816	0	0	0	0	0	0	0
Otu01479	0.00074519	0.00379801	0.0419789	0.0028111	0	0	0	0	0	0
Otu01487	0	0	0.00207816	0.00702775	0	1.03079	0	0	0	0.0190938
Otu01490	0	0	0.0457196	0	0	0	0	0	0	0
Otu01492	0	0.0602256	0	0	0	0	0	0	0	0
Otu01493	0.0074519	0.0461187	0.00665012	0	0	0	0	0	0	0
Otu01494	0	0.00054257	0	0.0773053	0	0	0	0	0	0
Otu01495	0.074519	0	0.00166253	0.00491943	0	0	0	0	0	0
Otu01496	0	0.0417781	0.0137159	0.00070278	0	0	0	0	0	0
Otu01498	0.0700478	0	0.00706576	0	0	0	0	0	0	0
Otu01502	0	0.0461187	0.0103908	0	0	0	0	0	0	0
Otu01507	0	0.0108515	0.00415633	0.00632498	0	0	0.201816	0.0272901	0	0.0308438
Otu01509	0	0	0	0.0773053	0	0	0	0	0	0
Otu01510	0	0.0238732	0	0.0028111	0	0	0.201816	0	0	0.0205625
Otu01514	0	0	0	0	0	1.49808	0	0	0	0
Otu01515	0	0	0.0108065	0.0583304	0	0	0	0	0	0
Otu01519	0	0.0504593	0.00623449	0	0	0	0	0	0	0
Otu01526	0	0	0	0	0	0	1.55687	0	0	0
Otu01527	0	0.0575127	0.00083127	0	0	0	0	0	0	0
Otu01528	0	0	0.0444727	0.00070278	0	0	0	0	0	0
Otu01529	0	0.0553425	0.00207816	0.00070278	0	0	0	0	0	0
Otu01530	0	0.0585979	0	0	0	0	0	0	0	0
Otu01531	0.0596152	0	0.0112221	0.00070278	0	0	0	0	0	0
Otu01532	0.0752642	0	0	0.00070278	0	0	0	0.00454835	0	0
Otu01533	0	0	0	0.0751969	0	0	0	0	0	0
Otu01535	0	0	0	0.0751969	0	0	0	0	0	0
Otu01538	0	0.0233306	0.00498759	0.0365443	0	0	0	0	0	0
Otu01542	0	0	0.0432258	0.00140555	0	0	0	0	0	0
Otu01544	0.0670671	0	0.00665012	0	0	0	0	0	0	0
Otu01546	0.0454566	0	0.0157941	0.00491943	0	0	0	0	0	0
Otu01547	0	0	0.0440571	0	0	0	0	0	0	0
Otu01548	0	0.0504593	0.00540323	0	0	0	0	0	0	0
Otu01549	0	0	0.0440571	0	0	0	0	0	0	0
Otu01553	0	0	0	0.00070278	0	0	0.403633	0	0.592548	0
Otu01554	0	0	0	0.0737914	0	0	0	0	0	0
Otu01555	0	0.0531722	0.00290943	0	0	0	0	0	0	0
Otu01557	0	0	0.00457196	0.0660609	0	0	0	0	0	0
Otu01558	0.0573796	0.00108515	0.00166253	0.00983885	0	0	0	0	0	0
Otu01564	0.0603604	0	0.00831266	0.00210833	0	0	0	0	0	0
Otu01565	0	0.0564276	0	0	0	0	0	0	0	0
Otu01566	0	0	0.0428102	0.00070278	0	0	0	0	0	0
Otu01567	0	0	0.0149628	0.0477887	0	0	0	0	0	0
Otu01570	0.00372595	0	0.0153784	0.0428693	0	0	0	0	0	0
Otu01581	0.0685575	0	0.00457196	0	0	0	0	0	0	0
Otu01582	0	0	0.0428102	0	0	0	0	0	0	0
Otu01589	0	0	0.0012469	0.0695748	0	0	0	0	0	0
Otu01591	0	0	0.00207816	0.0681692	0	0	0	0	0	0
Otu01593	0.00223557	0	0	0.0695748	0	0	0	0	0	0
Otu01596	0	0	0.0419789	0	0	0	0	0	0	0
Otu01597	0	0	0.00041563	0.0702775	0	0	0	0	0	0
Otu01602	0	0	0.0419789	0	0	0	0	0	0	0
Otu01605	0	0	0.0419789	0	0	0	0	0	0	0
Otu01607	0.0655767	0	0.00041563	0.00070278	0	0	0	0.0090967	0	0
Otu01611	0.00074519	0.0531722	0.00041563	0	0	0	0	0	0	0
Otu01616	0	0	0	0.00070278	0	0.0962067	0.245063	0	0.301296	0.00881251
Otu01617	0.0551441	0	0.0108065	0	0	0	0	0	0	0
Otu01619	0.0663219	0	0.00457196	0	0	0	0	0	0	0
Otu01622	0	0.044491	0.00623449	0.00210833	0	0	0	0	0	0
Otu01626	0	0	0.00748139	0.0147583	0	0.261132	0	0.0227418	0	0.00881251
Otu01631	0.0111778	0.0271287	0	0	0	0.46729	0	0	0	0
Otu01637	0	0.0504593	0.0012469	0.00140555	0	0	0	0	0	0
Otu01639	0	0	0.0153784	0.0421665	0	0	0	0	0	0
Otu01642	0	0	0.00332506	0.062547	0	0	0	0	0	0
Otu01647	0.0424758	0	0.0149628	0.0028111	0	0	0	0	0	0
Otu01648	0	0.0472038	0.00415633	0	0	0	0	0	0	0
Otu01653	0.0715382	0	0	0	0	0	0	0	0	0
Otu01662	0.0439662	0	0.0149628	0	0	0	0	0	0	0
Otu01667	0	0.0477464	0.0012469	0.00070278	0	0	0	0	0	0.00440626
Otu01682	0	0	0.00166253	0.0632498	0	0	0	0	0	0
Otu01683	0.0655767	0	0	0.00210833	0	0	0	0	0.0100432	0
Otu01685	0	0.0423207	0.00623449	0.00070278	0	0	0	0	0	0
Otu01686	0	0.0504593	0	0	0.0144949	0	0	0	0	0
Otu01687	0	0.0493741	0.0012469	0	0	0	0	0	0	0
Otu01688	0	0.0493741	0	0	0	0	0	0	0	0
Otu01691	0	0	0	0	0.231918	0.28862	0	0.0090967	0.421814	0.0132188
Otu01693	0	0.044491	0.00457196	0	0	0	0	0	0	0
Otu01698	0	0	0	0.00210833	0.144949	0.302364	0	0.00454835	0.281209	0
Otu01700	0.0394951	0	0.0166253	0	0	0	0	0	0	0
Otu01705	0.00074519	0.0461187	0.0024938	0.00070278	0	0	0	0	0	0
Otu01710	0	0	0.00415633	0.0583304	0	0	0	0	0	0
Otu01724	0.0611056	0.00488316	0	0	0	0	0	0	0	0
Otu01725	0	0	0.00748139	0.0513026	0	0	0	0	0	0
Otu01732	0.0611056	0	0	0	0	0	0	0	0	0
Otu01745	0	0	0.00872829	0.0477887	0	0	0	0	0	0
Otu01748	0	0.048289	0	0	0	0	0	0	0	0
Otu01751	0.0663219	0	0	0	0	0	0	0	0	0
Otu01761	0.0521633	0	0.00748139	0	0	0	0	0	0	0
Otu01765	0	0.0434058	0.00290943	0.00070278	0	0	0	0	0	0
Otu01767	0	0.0477464	0	0	0	0	0	0	0	0
Otu01787	0.0462018	0	0.00831266	0.0028111	0	0	0	0	0	0
Otu01792	0.0596152	0	0.0024938	0	0	0	0	0	0	0
Otu01800	0	0	0	0	0	0.783397	0	0	0	0.0337813
Otu01802	0	0	0.0103908	0.0421665	0	0	0	0	0	0
Otu01825	0.05887	0	0.00207816	0	0	0	0	0	0	0
Otu01828	0	0	0	0.00983885	0	0	0.504541	0.0136451	0	0.00734376
Otu01829	0	0	0.00498759	0.040761	0	0	0	0	0.0502159	0
Otu01830	0	0	0	0.00140555	0	0.536009	0	0	0	0.0499376
Otu01837	0.0484373	0	0.00748139	0	0	0	0	0	0	0
Otu01839	0	0	0	0	0	0.893348	0	0	0	0.017625
Otu01848	0	0.0423207	0.00166253	0	0	0	0	0	0	0
Otu01850	0.0499277	0	0.00290943	0.0056222	0	0	0	0	0	0
Otu01851	0	0	0	0.00140555	0	0	0	0.00454835	0.461987	0.0146875
Otu01852	0	0.044491	0	0	0	0	0	0	0	0
Otu01853	0	0	0.00083127	0.00210833	0	0	0	0.00454835	0.66285	0
Otu01855	0.0603604	0	0.00041563	0	0	0	0	0	0	0
Otu01857	0	0	0	0.00421665	0	1.04453	0	0	0	0
Otu01862	0	0.0439484	0	0	0	0	0	0	0	0
Otu01894	0.0543989	0	0.00166253	0.00140555	0	0	0	0	0	0
Otu01901	0.0536537	0	0.0024938	0.00070278	0	0	0	0	0	0
Otu01913	0.0201201	0	0	0.00351388	0	0	0	0	0.190821	0.0220313
Otu01935	0	0.0417781	0	0	0	0	0	0	0	0
Otu01962	0	0	0.00498759	0.0449776	0	0	0	0	0	0
Otu01976	0	0.00108515	0.00415633	0.0442748	0	0	0	0	0	0
Otu01989	0.0447114	0	0.00498759	0.00140555	0	0	0	0	0	0
Otu01992	0.0476922	0	0	0	0	0	0	0.0181934	0	0
Otu01993	0	0	0.00415633	0.0442748	0	0	0	0	0	0
Otu02007	0.0536537	0	0.00041563	0	0	0	0	0	0	0
Otu02018	0.0365143	0.00379801	0.0012469	0.00491943	0	0	0.0432464	0	0.0100432	0
Otu02041	0.0514181	0	0	0.00140555	0	0	0	0	0	0
Otu02074	0.0521633	0	0	0	0	0	0	0	0	0
Otu00649	0	0	0	0.199588	0	0	0	0	0	0
Otu02079	0.0454566	0.00379801	0	0	0	0	0	0	0	0
Otu02083	0.0514181	0	0	0	0	0	0	0	0	0
Otu02095	0.0506729	0	0.00041563	0	0	0	0	0	0	0
Otu02130	0.0499277	0	0	0	0	0	0	0	0	0
Otu02142	0	0.00108515	0.00207816	0.0421665	0	0	0	0	0	0
Otu02145	0.0499277	0	0	0	0	0	0	0	0	0
Otu02147	0	0.0157346	0	0	0.0869691	0.316108	0	0	0.0803455	0
Otu02181	0.0476922	0	0.00041563	0	0	0	0	0	0	0
Otu02248	0.0171394	0	0	0	0	0.536009	0	0	0	0
Otu02254	0	0	0.00831266	0.00070278	0	0	0.31714	0	0	0.0146875
Otu02275	0.0447114	0	0	0	0	0.0137438	0	0	0	0
Otu02282	0.0424758	0	0	0	0	0	0	0	0	0
Otu02289	0.00819709	0.00054257	0	0	0.202928	0	0.0576618	0.00454835	0.140605	0.0190938
Otu02309	0.0424758	0	0	0	0	0	0.0288309	0	0	0
Otu02312	0	0.00054257	0	0	0.0579794	0.687191	0.0144154	0	0.0301296	0
Otu02341	0	0	0	0.00210833	0	0	0	0.00454835	0.522246	0
Otu02424	0	0	0.012469	0.00491943	0	0.219901	0	0	0	0
Otu02450	0	0	0	0	0.0724743	0.659703	0	0	0	0
Otu00767	0	0.0227881	0.00914392	0.122283	0	0	0	0	0	0
Otu02571	0	0	0	0	0	0.687191	0	0	0	0
Otu01720	0	0.0477464	0.00083127	0.00140555	0	0	0	0	0	0
Otu02623	0	0	0	0	0	0.659703	0	0	0	0
Otu02705	0.00372595	0.00705345	0	0	0.115959	0.0824629	0	0	0.140605	0
Otu02864	0	0	0	0	0	0	0.605449	0	0	0
Otu02885	0	0	0	0	0	0	0	0	0.421814	0
Otu02892	0	0	0	0	0	0	0	0	0.401727	0
Otu03039	0	0	0	0	0	0.536009	0	0	0	0
Otu03051	0.00074519	0	0	0	0	0	0.201816	0	0.241036	0
Otu03058	0	0	0.00041563	0	0	0	0.547787	0	0	0
Otu03074	0	0	0	0	0	0.522265	0	0	0	0
Otu03158	0	0	0	0	0	0	0.533372	0	0	0
Otu03404	0	0	0	0	0	0.453546	0	0	0	0
Otu03445	0	0	0	0	0	0	0.461295	0	0	0
Otu03566	0	0	0	0	0	0.412314	0	0	0	0
	94.0482	89.8398	70.4319	55.9016	38.3969	66.8087	43.2031	14.6639	59.7168	15.9786
	12.8568	11.4602	3.56738	1.92279	9.14625	16.3139	8.36096	1.12799	25.8712	1.15003
[truncated: 1,052 more columns]

## Sheet: Arch_All_OTUs_core-enriched
OTU	CSW10R	CSW1R	CSW2R	QV42R	QV30R			OTU	Otu000228	Otu000437	Otu000313	Otu000318	Otu000442	Otu000188	Otu000127	Otu000305	Otu000373	Otu000397	Otu000173	Otu000246	Otu000272	Otu000092	Otu000122	Otu000148	Otu000109	Otu000297	Otu000361	Otu000436	Otu000451	Otu000225	Otu000445	Otu000100	Otu000141	Otu000099	Otu000164	Otu000175	Otu000190	Otu000192	Otu000213	Otu000196	Otu000210	Otu000221	Otu000144	Otu000241	Otu000214	Otu000251	Otu000285	Otu000264	Otu000259
Otu000228	0	0	0.236128	0	0			CSW10R	0	0	0	0	0	0	0.0332834	0	0	0.865369	0	0	0	0	0	0	0	0	0	0	0	0.00832085	0	0	0	0	0	0	0	0	0	0	0	0	0	0	0	0	0	0	0
Otu000437	0	0	0.0790266	0	0			CSW1R	0	0	0	0	0	0	0	0.00790844	0	0	0	0	0.0158169	0	0.0372827	0	0.00225956	0	0	0	0.00790844	0.00451911	0.0158169	0	0	0	0	0	0	0	0	0	0	0	0	0	0	0	0	0	0
Otu000313	0	0	0	0.118168	0			CSW2R	0.236128	0.0790266	0	0	0	0	0	0	0	0	0	0	0	0.803595	0.502723	0.406558	0.635069	0.156149	0.119968	0.0799787	0.067601	0.0123777	0.0637925	0	0	0	0	0	0	0	0	0	0	0	0	0	0	0	0	0	0
Otu000318	0	0	0	0.116633	0			QV42R	0	0	0.118168	0.116633	0.0629206	0.236336	0.409751	0.117401	0.0890096	0	0.275469	0.164975	0.13198	0	0	0	0	0	0	0	0	0.179554	0	0.600815	0.35834	0.610023	0.283143	0.267029	0.230965	0.230197	0.204876	0.225593	0.208712	0.19797	0.351435	0.172648	0.204876	0.158836	0.134282	0.148861	0.152698
Otu000442	0	0	0	0.0629206	0			QV30R	0	0	0	0	0	0	0	0	0	0	0	0	0	0	0	0	0	0	0	0	0	0	0	0	0	0	0	0	0	0	0	0	0	0	0	0	0	0	0	0	0
Otu000188	0	0	0	0.236336	0
Otu000127	0.0332834	0	0	0.409751	0
Otu000305	0	0.00790844	0	0.117401	0
Otu000373	0	0	0	0.0890096	0
Otu000397	0.865369	0	0	0	0
Otu000173	0	0	0	0.275469	0
Otu000246	0	0	0	0.164975	0
Otu000272	0	0.0158169	0	0.13198	0
Otu000092	0	0	0.803595	0	0
Otu000122	0	0.0372827	0.502723	0	0
Otu000148	0	0	0.406558	0	0
Otu000109	0	0.00225956	0.635069	0	0
Otu000297	0	0	0.156149	0	0
Otu000361	0	0	0.119968	0	0
Otu000436	0	0	0.0799787	0	0
Otu000451	0	0.00790844	0.067601	0	0
Otu000225	0.00832085	0.00451911	0.0123777	0.179554	0
Otu000445	0	0.0158169	0.0637925	0	0
Otu000100	0	0	0	0.600815	0
Otu000141	0	0	0	0.35834	0
Otu000099	0	0	0	0.610023	0
Otu000164	0	0	0	0.283143	0
Otu000175	0	0	0	0.267029	0
Otu000190	0	0	0	0.230965	0
Otu000192	0	0	0	0.230197	0
Otu000213	0	0	0	0.204876	0
Otu000196	0	0	0	0.225593	0
Otu000210	0	0	0	0.208712	0
Otu000221	0	0	0	0.19797	0
Otu000144	0	0	0	0.351435	0
Otu000241	0	0	0	0.172648	0
Otu000214	0	0	0	0.204876	0
Otu000251	0	0	0	0.158836	0
Otu000285	0	0	0	0.134282	0
Otu000264	0	0	0	0.148861	0
Otu000259	0	0	0	0.152698	0
Otu000320	0	0	0	0.116633	0
Otu000269	0	0	0	0.144257	0
Otu000263	0	0	0	0.150396	0
Otu000309	0	0	0	0.119703	0
Otu000317	0	0	0	0.117401	0
Otu000327	0	0	0	0.112797	0
Otu000322	0	0	0	0.116633	0
Otu000349	0	0	0	0.102054	0
Otu000351	0	0	0	0.102054	0
Otu000371	0	0	0	0.0890096	0
Otu000370	0	0	0	0.0897769	0
Otu000360	0	0	0	0.0974502	0
Otu000431	0	0	0	0.0652226	0
Otu000404	0	0	0	0.0759651	0
Otu000429	0	0	0	0.0652226	0
Otu000358	0	0	0	0.0982175	0
Otu000403	0	0	0	0.0759651	0
Otu000413	0	0	0	0.0736631	0
Otu000440	0	0	0	0.0629206	0
Otu000389	0	0	0	0.0821037	0
Otu000182	2.72092	0	0	0	0
Otu000354	1.08171	0	0	0	0
Otu000366	1.00682	0	0	0	0
Otu000439	0.68231	0	0	0	0
Otu000090	0.857048	0	0	0.583934	0
Otu000060	0	0	0.00952127	1.07272	0
Otu000045	0	1.85396	0.316106	0	0
Otu000056	0	1.4303	0.339909	0	0
Otu000066	0	1.39302	0.0466542	0	0
Otu000078	0	0.96483	0.179	0	0
Otu000061	0	0.883486	0.564611	0	0
Otu000086	0	1.00889	0.0238032	0	0
Otu000047	0	1.23372	0.827398	0	0
Otu000166	0	0.415758	0	0	0
Otu000216	0	0.272276	0.0238032	0	0
Otu000207	0	0.30504	0.00571276	0	0
Otu000131	0	0.227085	0.300872	0	0
Otu000157	0	0.188673	0.209468	0	0
Otu000248	0	0.241772	0	0	0
Otu000064	0	0.185284	1.11208	0	0
Otu000167	0	0.173986	0.202803	0	0
Otu000255	0	0.231604	0	0	0
Otu000324	0	0.169467	0	0	0
Otu000161	0	0.159299	0.00952127	0.170346	0
Otu000271	0	0.175116	0.0304681	0	0
Otu000165	0	0.15478	0.220893	0	0
Otu000399	0	0.116367	0	0	0
Otu000408	0	0.10394	0.00476064	0	0
Otu000232	0	0.10168	0.146628	0	0
Otu000308	0	0.0926418	0.0714095	0	0
Otu000457	0	0.0869929	0	0	0
Otu000425	0	0.071176	0.0247553	0	0
Otu000223	0	0.0463209	0.202803	0	0
Otu000535	0	0.0497102	0.0104734	0	0
Otu000258	0	0.0384124	0.157101	0	0
Otu000460	0	0.0474507	0.0314202	0	0
Otu000055	0	0	1.63766	0	0
Otu000284	0	0.0192062	0.15234	0	0
Otu000462	0	0.0146871	0.0580797	0	0
Otu000556	0	0.0248551	0.0276117	0	0
Otu000340	0	0.0237253	0.111399	0	0
Otu000041	0	0.0135573	0.00476064	1.5968	0
Otu000245	0	0.010168	0.201851	0	0
Otu000158	0	0.010168	0.353239	0	0
Otu000480	0	0.0135573	0.0542712	0	0
Otu000379	0	0.0146871	0.0933085	0	0
Otu000314	0	0.00451911	0.141867	0	0
Otu000281	0	0.00338933	0.167574	0	0
Otu000342	0	0	0	0.105123	0
Otu000039	0	0	2.06516	0	0
Otu000291	0	0	0	0.127376	0
Otu000316	0	0.00225956	0.143771	0	0
Otu000396	0	0	0.0990212	0	0
Otu000111	0	0	0.616978	0	0
Otu000200	0	0	0.269452	0	0
Otu000052	0	0	1.79857	0	0
Otu000410	0.00832085	0	0.052367	0.0314603	0
Otu000222	1.13164	0	0.097117	0.0138118	0
Otu000325	0.78216	0.00225956	0.0352287	0.0115099	0
Otu000573	0.174738	0	0.00856914	0.0145792	0
Otu000491	0	0.0327636	0.0361808	0	0
Otu000084	0	0.970479	0.0647446	0	0
Otu000142	0	0	0.437026	0.00076732	0
Otu000386	0	0	0.101878	0.00153465	0
Otu000253	0	0.0146871	0.182808	0	0
Otu000063	0	0	1.27014	0	0
Otu000093	0	0.0903822	0.717904	0	0
Otu000117	0	0.030504	0.531287	0	0
Otu000177	0	0.00564889	0.31801	0	0
Otu000171	0	0	0	0.276237	0
Otu000240	0	0	0	0.173415	0
Otu000033	0	0	2.89066	0	0
Otu000085	0	0	0.880718	0	0
Otu000074	0	0	1.03591	0	0
Otu000135	0	0	0.468447	0	0
Otu000256	0	0	0.194234	0	0
Otu000257	0	0	0.193282	0	0
Otu000273	0	0	0.176144	0	0.00096867
Otu000335	0	0	0.136154	0	0
Otu000329	0	0	0.139963	0	0
Otu000292	0	0	0.158053	0	0
Otu000435	0	0	0.0799787	0	0
Otu000368	0	0	0.114255	0	0
Otu000098	0	0.667699	0.0123777	0.150396	0
Otu000203	0	0.00451911	0.263739	0	0
Otu000365	0	0.00338933	0.113303	0	0
Otu000411	0	0	0	0.0736631	0
Otu000336	1.18156	0	0	0	0
Otu000381	0	0	0.105686	0	0
Otu000199	0	0	0.270404	0	0
Otu000288	0	0	0.161862	0	0
Otu000138	0	0	0	0.365246	0
Otu000238	0	0	0	0.175717	0
Otu000274	0	0	0	0.141955	0
Otu000428	0	0	0	0.0659899	0
Otu000095	3.36995	0	0	0.323044	0
Otu000036	0	2.96793	0.0580797	0	0
Otu000372	0	0.0677867	0.0533191	0	0
Otu000412	0	0.0451911	0.0533191	0	0
Otu000454	0	0.00451911	0.0695053	0	0
Otu000206	0	0	0.00285638	0.211014	0
Otu000110	0	0.0553591	0	0.464998	0
Otu000153	0	0	0	0.306162	0
Otu000383	0	0	0	0.0844057	0
Otu000332	1.21484	0	0	0	0
Otu000261	0	0	0	0.15193	0
Otu000326	0	0	0	0.112797	0
Otu000395	0	0	0	0.0798017	0
Otu000023	0	0	0.00761702	3.86962	0
Otu000202	0	0	0	0.216385	0
Otu000341	0	0	0	0.105123	0
Otu000050	15.0191	0	0.0114255	0.0721285	0
Otu000133	4.14378	0	0.00190425	0	0
Otu000219	2.18006	0	0	0	0
Otu000356	1.07339	0	0	0	0
Otu000044	0	0	1.91092	0	0
Otu000303	0	0	0	0.122772	0
Otu000343	0	0.138963	0.0123777	0	0
Otu000353	0	0	0	0.100519	0
Otu000407	0	0	0	0.0751978	0
Otu000149	0	0.00112978	0	0.32688	0
Otu000298	0	0	0	0.125074	0
Otu000367	0	0	0	0.0920789	0
Otu000277	0	0	0	0.139653	0
Otu000374	0	0	0	0.0882423	0
Otu000290	0	0	0	0.128143	0
Otu000338	0	0	0	0.106658	0
Otu000121	0	0	0	0.432771	0
Otu000115	0	0	0	0.476508	0
Otu000119	0	0	0	0.440444	0
Otu000208	0	0	0	0.210247	0
Otu000247	0	0	0	0.164207	0
Otu000289	0	0	0	0.12891	0
Otu000337	0	0	0	0.108193	0
Otu000151	0	0	0	0.316905	0
Otu000282	0	0	0	0.136584	0
Otu000392	0	0	0	0.0813364	0
Otu000409	0	0	0	0.0744304	0
Otu000388	0	0	0	0.082871	0
Otu000441	0	0	0	0.0629206	0
Otu000417	0	0	0	0.0713612	0
Otu000438	0	0	0	0.0636879	0
Otu000028	6.224	0	0	2.56593	0
Otu000369	0.990181	0	0	0	0
Otu000331	0	0.148001	0.0142819	0	0
Otu000380	0	0.10394	0.0180904	0	0
Otu000185	0	0	0	0.244776	0
Otu000422	0	0	0	0.0698265	0
Otu000072	0.366117	0	0	0.832547	0
Otu000220	0	0	0	0.198737	0
Otu000275	0	0	0	0.141188	0
Otu000126	4.52654	0	0	0	0
Otu000037	0.449326	0	0.082835	1.83237	0
Otu000357	0	0	0	0.0989848	0
Otu000401	0	0	0	0.0767324	0
Otu000302	0	0	0	0.124307	0
Otu000359	0	0	0	0.0982175	0
Otu000296	1.23149	0	0.0161862	0	0
Otu000312	0	0.0429315	0.0980691	0	0.0125927
Otu000236	0	0	0	0.175717	0
Otu000355	0	0	0	0.0989848	0
Otu000278	0	0.20449	0	0	0
Otu000299	0	0	0	0.124307	0
Otu000432	0	0	0	0.0652226	0
Otu000224	0	0	0	0.1949	0
Otu000304	0	0	0	0.122772	0
Otu000416	0	0	0	0.0713612	0
Otu000089	0.990181	0	0	0.597746	0
Otu000424	0	0	0.0847393	0	0
Otu000363	0	0	0	0.0943809	0
Otu000391	0	0	0	0.0821037	0
Otu000059	0.00832085	0	0	1.10188	0
Otu000026	0	0	0	3.52739	0
Otu000125	0	0	0	0.418959	0
Otu000169	0	0	0	0.279306	0
Otu000212	0	0	0	0.204876	0
Otu000132	0	0.00225956	0	0.384429	0
Otu000283	0	0	0	0.135816	0
Otu000311	0	0	0	0.118935	0
Otu000398	0	0	0	0.0798017	0
Otu000393	0	0	0	0.0805691	0
Otu000319	0	0	0	0.116633	0
Otu000069	0	0	1.13684	0	0
Otu000180	0	0	0.316106	0	0
Otu000287	0	0	0.163766	0	0
Otu000295	0	0	0.157101	0	0
Otu000315	0	0	0.145675	0	0
Otu000420	0	0	0.0875957	0	0
Otu000385	0	0.00903822	0.0961648	0	0
Otu000427	0	0	0.082835	0	0
Otu000346	0	0.00564889	0.123777	0	0
Otu000375	0	0	0.10759	0	0
Otu000139	0	0	0	0.362944	0
Otu000118	0	0	0	0.443513	0
Otu000163	0	0	0	0.284677	0
Otu000229	0	0	0	0.190296	0
Otu000172	0	0	0	0.276237	0
Otu000348	0	0	0	0.102821	0
Otu000390	0	0	0	0.0821037	0
Otu000103	0	0.758081	0.0818829	0	0
Otu000123	0	0.628156	0	0	0
Otu000128	0	0.572797	0.0209468	0	0
Otu000105	0	0.515179	0.269452	0	0
Otu000108	0	0.510659	0.208516	0	0
Otu000189	0	0.332155	0.00761702	0	0
Otu000209	0	0.229345	0.0656968	0.00076732	0
Otu000280	0	0.135573	0.0561755	0	0
Otu000464	0	0.0779547	0.00476064	0	0
Otu000046	0	0.0542293	1.83189	0	0
Otu000434	0	0.0169467	0.0656968	0	0
Otu000193	0	0.00112978	0.284686	0	0
Otu000470	0	0.00112978	0.067601	0	0
Otu000254	0	0	0	0.157301	0
Otu000242	0	0	0	0.172648	0
Otu000227	0	0	0	0.190296	0
Otu000352	0	0.00225956	0	0.0997521	0
Otu000294	0	0	0	0.127376	0
Otu000339	0	0	0	0.106658	0
Otu000286	0	0	0	0.13198	0
Otu000106	0	0.810051	0.00190425	0	0
Otu000433	0	0.0960311	0	0	0
[truncated: 241 more columns]
